# Supplementary material for: The Complete Mitochondrial Genome of Thymus mongolicus and Its Phylogenetic Relationship with Lamiaceae Species
Source: Biomolecules. 2025 Feb 27;15(3):343. doi: 10.3390/biom15030343 (PMC11939870; doi:10.3390/biom15030343)
Supplement: Supplementary file 1 [file biomolecules-15-00343-s001.zip]

Archive with 1 entries (1 files):
- biomolecules-3496509-submit-Supplementaryt.xlsx
