# Supplementary material for: The Complete Mitochondrial Genome of Thymus mongolicus and Its Phylogenetic Relationship with Lamiaceae Species
Source: Biomolecules. 2025 Feb 27;15(3):343. doi: 10.3390/biom15030343 (PMC11939870; doi:10.3390/biom15030343)
Supplement: Supplementary file 1 [file biomolecules-15-00343-s001.zip › biomolecules-3496509-submit-Supplementaryt.xlsx]

## Sheet: Table S1
Table S1 GenBank Accession Numbers of Mitochondrial Genomes of 14 Plant Species Used in This Study
Name	Family	Genus	GenBank accessions	Size (bp)	GC content (%)
Thymus mongolicus	Lamiaceae	Thymus	PP723039	453540	45.63
Prunella vulgaris	Lamiaceae	Prunella	NC_081933.1	297777	43.92
Salvia miltiorrhiza	Lamiaceae	Salvia	NC_023209.1	499236	44.39
Scutellaria tsinyunensis	Lamiaceae	Scutellaria	MW553042.1	354073	45.26
Scutellaria franchetiana	Lamiaceae	Scutellaria	NC_065026.1	354,302	45.29
Scutellaria barbata	Lamiaceae	Scutellaria	NC_065025.1	372,525	45.19
Ajuga reptans	Lamiaceae	Ajuga	NC_023103.1	352069	45.1
Lavandula angustifolia	Lamiaceae	Lavandula	NC_082307.1	355345	45.14
Platostoma chinense	Lamiaceae	Platostoma	NC_069573.1	494599	44.21
Vitex trifolia	Lamiaceae	Vitex	OK563725.1	274779	45.62
Pogostemon heyneanus	Lamiaceae	Pogostemon	MK728874.1	380655	44.67
Rotheca serrata	Lamiaceae	Rotheca	NC_049064.1	482114	45.54
Medicago truncatula	Fabaceae	Medicago	NC_029641.1	271618	45.39	Outgroups
Arabidopsis thaliana	Brassicaceae	Arabidopsis	NC_037304.1	367808	44.79

## Sheet: Table S2
Table S2 Length of Introns and Exons in Thymus mongolicus' Mitochondrial Genome
Gene Name	Sequence type	Start	End	Strand	Length
atp1	exon1	376005	377525	+	1521
atp4	exon1	175355	176032	-	678
atp6	exon1	330085	330909	+	825
atp8	exon1	397788	398267	-	480
atp9	exon1	446021	446242	-	222
ccmB	exon1	382806	383426	+	621
ccmC	exon1	75085	75780	-	696
ccmC-2	exon1	310361	311056	-	696
ccmFc	exon1	14304	14808	+	505
ccmFc	exon2	378202	378395	+	194
ccmFc	exon3	379327	379875	+	549
ccmFc	intron1	14809	378201	+	363393
ccmFc	intron2	378396	379326	+	931
ccmFn	exon1	239061	240800	-	1740
cob	exon1	366108	367289	-	1182
cox1	exon1	124099	124824	-	726
cox1	exon2	329000	329842	+	843
cox1	intron	124825	328999	+	204175
cox2	intron	436084	209753	-	-226330
cox2	exon1	209754	210453	-	700
cox2	exon2	436016	436083	-	68
cox3	exon1	396409	397206	-	798
matR	exon1	165228	167255	-	2028
mttB	exon1	168437	168784	-	348
nad1	exon1	242036	242423	+	388
nad1	exon2	413311	413390	-	80
nad1	exon3	411878	412069	-	192
nad1	exon4	167911	167968	-	58
nad1	exon5	363438	363697	+	260
nad1	intron1	242424	413310	+	170887
nad1	intron2	413391	411877	+	-1513
nad1	intron3	412070	167910	+	-244159
nad1	intron4	167969	363437	+	195469
nad2	exon1	73666	73818	-	153
nad2	exon2	72048	72439	-	392
nad2	exon3	130842	131002	+	161
nad2	exon4	132449	133021	+	573
nad2	exon5	134456	134643	+	188
nad2	intron1	73819	72047	+	-1771
nad2	intron2	72440	130841	+	58402
nad2	intron3	131003	132448	+	1446
nad2	intron4	133022	134455	+	1434
nad2-2	exon1	308942	309094	-	153
nad2-2	exon2	307324	307715	-	392
nad2-2	exon3	130842	131002	+	161
nad2-2	exon4	132449	133021	+	573
nad2-2	exon5	134456	134643	+	188
nad2-2	intron1	309095	307323	+	-1771
nad2-2	intron2	307716	130841	+	-176874
nad2-2	intron3	131003	132448	+	1446
nad2-2	intron4	133022	134455	+	1434
nad3	exon1	159900	160256	-	357
nad4	exon1	261004	261455	+	452
nad4	exon2	262830	263344	+	515
nad4	exon3	265569	265990	+	422
nad4	exon4	268222	268311	+	90
nad4	intron1	261456	262829	+	1374
nad4	intron2	263345	265568	+	2224
nad4	intron3	265991	268221	+	2231
nad4L	exon1	178473	178775	+	303
nad5	exon1	80058	80286	-	229
nad5	exon2	77995	79211	-	1217
nad5	exon3	258746	258767	-	22
nad5	exon4	402422	402815	+	394
nad5	exon5	403832	403982	+	151
nad5	intron1	80287	77994	+	-2292
nad5	intron2	79212	258745	+	179534
nad5	intron3	258768	402421	+	143654
nad5	intron4	402816	403831	+	1016
nad5-2	exon1	315334	315562	-	229
nad5-2	exon2	313271	314487	-	1217
nad5-2	exon3	258746	258767	-	22
nad5-2	exon4	402422	402815	+	394
nad5-2	exon5	403832	403982	+	151
nad5-2	intron1	315563	313270	+	-2292
nad5-2	intron2	314488	258745	+	-55742
nad5-2	intron3	258768	402421	+	143654
nad5-2	intron4	402816	403831	+	1016
nad6	exon1	137724	138341	-	618
nad7	intron1	433103	433957	-	855
nad7	intron2	431697	433033	-	1337
nad7	intron3	429630	430985	-	1356
nad7	exon1	433958	434217	-	260
nad7	exon2	433034	433102	-	69
nad7	exon3	430986	431696	-	711
nad7	exon4	429368	429629	-	262
nad9	exon1	348144	348716	+	573
rpl5	exon1	91934	92203	+	270
rpl5-2	exon1	221944	222213	-	270
rps13	exon1	362248	362598	+	351
rps7	exon1	41110	41352	+	243
rps7-2	exon1	251605	251847	-	243
rrn18	exon1	17815	19575	-	1761
rrn26	exon1	87671	91410	+	3740
rrn26-2	exon1	222737	226476	-	3740
rrn5	exon1	98637	98755	-	119
rrn5-2	exon1	156218	156333	+	116
rrn5-3	exon1	184649	184767	-	119
rrn5-4	exon1	334622	334740	-	119
rrn5-5	exon1	453160	453278	-	119
trnF-GAA	exon1	408594	408666	-	73
trnL-CAA	exon1	36810	36890	-	81
trnL-CAA-2	exon1	256067	256147	+	81
trnL-TAG	exon1	358090	358169	-	80
trnM-CAT	exon1	91640	91713	+	74
trnM-CAT-2	exon1	194981	195054	-	74
trnM-CAT-3	exon1	222434	222507	-	74
trnM-CAT-4	exon1	270631	270704	-	74
trnM-CAT-5	exon1	274287	274361	+	75
trnM-CAT-6	exon1	422060	422132	+	73
trnN-GTT	exon1	81718	81789	+	72
trnN-GTT-2	exon1	316994	317065	+	72
trnQ-TTG	exon1	356590	356661	-	72
trnQ-TTG-2	exon1	427716	427787	-	72
trnR-ACG	exon1	82314	82387	-	74
trnR-ACG-2	exon1	317590	317663	-	74
trnR-TCT	exon1	339775	339846	-	72
trnS-GCT	exon1	340837	340923	+	87
trnS-TGA	exon1	238166	238253	-	88
trnW-CCA	exon1	21214	21287	+	74
trnY-GTA	exon1	130239	130321	+	83

## Sheet: Table S3
Table S3 Scattered Repeats in the Mitochondrial Genome of Thymus mongolicus
The repeat length of the first part	The starting site of the first part	Type	Alignment length	Similarity	The repeat length of the second part	The starting site of the second part	E-value	Location
279462	321480	F	42019	100	44186	86204	0	trnR-ACG,trnN-GUU,nad5,nad5(intron),nad2,nad2(intron),ccmC;trnR-ACG,nad2(intron),trnN-GUU,nad2,ccmC,nad5(intron),nad5
248208	258121	P	9914	100	34836	44749	0	rps7,trnL-CAA;rps7,trnL-CAA
219899	228938	P	9040	100	85209	94248	0	rrn26,rpl5,trnM-CAU;trnM-CAU,rrn26,rpl5
184249	192652	P	8404	100	148333	156736	0	rrn5;rrn5
330197	335571	F	5375	99.498	180233	185598	0	atp6,rrn5;rrn5
334222	337496	F	3275	100	98237	101511	0	rrn5;rrn5
359630	361780	F	2151	100	147113	149263	0	IGS(trnL-UAG,rps13);IGS(nad6,rrn5)
155387	157171	P	1785	100	97802	99586	0	rrn5;rrn5
451819	453540	F	1722	100	183308	185029	0	rrn5;rrn5
451819	453540	F	1722	100	333281	335002	0	rrn5;rrn5
173682	175384	P	1703	100	93854	95556	0	atp4;IGS(rpl5,rrn5)
185030	186503	F	1474	100	1	1474	0	IGS(rrn5,trnM-CAU);IGS(rrn5,ccmFc)
154482	155955	P	1474	100	1	1474	0	IGS(nad6,rrn5);IGS(rrn5,ccmFc)
184249	185598	F	1350	100	98237	99586	0	rrn5;rrn5
334222	335571	P	1350	100	155387	156736	0	rrn5;rrn5
320485	321480	P	996	100	227943	228938	0	IGS(trnR-ACG,cox1);IGS(rrn26,trnS-UGA)
360850	361780	P	931	100	191722	192652	0	IGS(trnL-UAG,rps13);IGS(rrn5,trnM-CAU)
452760	453540	F	781	100	98237	99017	0	rrn5;rrn5
452760	453540	P	781	100	155956	156736	0	rrn5;rrn5
368251	369343	P	1130	86.991	178991	180114	0	IGS(cob,atp1);IGS(nad4L,rrn5)
99018	99586	F	569	100	1	569	0	IGS(rrn5,cox1);IGS(rrn5,ccmFc)
335003	335571	F	569	100	1	569	0	IGS(rrn5,trnR-UCU);IGS(rrn5,ccmFc)
279462	280025	P	564	100	248208	248771	0	IGS(trnM-CAU,nad2);IGS(nad1,rps7)
219899	220293	F	395	100	174990	175384	0	IGS(cox2,rpl5);atp4
326685	327147	P	464	92.241	106483	106946	0	IGS(trnR-ACG,cox1);IGS(rrn5,cox1)
445371	445701	P	331	96.375	58415	58745	9.69e-154	IGS(cox2,atp9);IGS(rps7,nad2)
445371	445701	P	331	96.375	293691	294021	9.69e-154	IGS(cox2,atp9);IGS(trnM-CAU,nad2)
403963	404251	P	289	100	152519	152807	2.1e-150	nad5;IGS(nad6,rrn5)
403963	404251	F	289	100	188178	188466	2.1e-150	nad5;IGS(rrn5,trnM-CAU)
416987	417225	P	239	100	98779	99017	1.31e-122	IGS(nad1,trnM-CAU);IGS(rrn5,cox1)
416984	417225	F	242	99.587	155953	156194	1.31e-122	IGS(nad1,trnM-CAU);IGS(rrn5,cox1)
416987	417225	P	239	100	184791	185029	1.31e-122	IGS(nad1,trnM-CAU);IGS(rrn5,trnM-CAU)
416987	417225	P	239	100	334764	335002	1.31e-122	IGS(nad1,trnM-CAU);IGS(rrn5,trnR-UCU)
334764	335005	P	242	99.587	416984	417225	1.31e-122	IGS(rrn5,trnR-UCU);IGS(nad1,trnM-CAU)
184791	185032	P	242	99.587	416984	417225	1.31e-122	IGS(rrn5,trnM-CAU);IGS(nad1,trnM-CAU)
98779	99020	P	242	99.587	416984	417225	1.31e-122	IGS(rrn5,cox1);IGS(nad1,trnM-CAU)
453302	453540	P	239	100	416987	417225	1.31e-122	IGS(rrn5,ccmFc);IGS(nad1,trnM-CAU)
111474	111708	F	235	99.574	49873	50107	1.02e-118	IGS(rrn5,cox1);IGS(rps7,nad2)
285149	285383	F	235	99.574	111474	111708	1.02e-118	IGS(trnM-CAU,nad2);IGS(rrn5,cox1)
277625	277841	P	218	98.165	4974	5191	1.04e-103	IGS(trnM-CAU,nad2);IGS(rrn5,ccmFc)
4977	5191	P	215	98.605	277625	277838	1.04e-103	IGS(rrn5,ccmFc);IGS(trnM-CAU,nad2)
370950	371126	F	177	99.435	163649	163825	1.78e-86	IGS(cob,atp1);IGS(nad3,matR)
423216	423388	F	173	100	105308	105480	6.39e-86	IGS(trnM-CAU,trnQ-UUG);IGS(rrn5,cox1)
103395	103541	P	147	100	96678	96824	1.82e-71	IGS(rrn5,cox1);IGS(rpl5,rrn5)
405579	405724	P	146	100	377845	377990	6.53e-71	IGS(nad5,trnF-GAA);IGS(atp1,ccmFc)
377444	377588	P	145	97.241	7726	7870	1.1e-63	atp1;IGS(rrn5,ccmFc)
340901	341037	F	138	98.551	274338	274475	1.42e-62	trnS-GCU;trnM-CAU
369136	369246	P	111	100	326153	326263	1.87e-51	IGS(cob,atp1);IGS(trnR-ACG,cox1)
326153	326263	F	111	98.198	179088	179198	4.04e-48	IGS(trnR-ACG,cox1);IGS(nad4L,rrn5)
128354	128455	F	102	100	27870	27971	1.88e-46	IGS(cox1,trnY-GUA);IGS(trnW-CCA,trnL-CAA)
326256	326359	F	104	99.038	77659	77762	6.77e-46	IGS(trnR-ACG,cox1);IGS(ccmC,nad5)
326256	326359	F	104	99.038	312935	313038	6.77e-46	IGS(trnR-ACG,cox1);IGS(ccmC,nad5)
222908	223189	F	285	78.947	83309	83586	2.43e-45	rrn26;IGS(trnR-ACG,rrn26)
90958	91239	P	285	78.947	83309	83586	2.43e-45	rrn26;IGS(trnR-ACG,rrn26)
318585	318862	P	284	78.873	90958	91239	2.43e-45	IGS(trnR-ACG,cox1);rrn26
318585	318862	F	284	78.873	222908	223189	2.43e-45	IGS(trnR-ACG,cox1);rrn26
148102	148328	F	230	81.304	123445	123671	3.15e-44	IGS(nad6,rrn5);IGS(rrn5,cox1)
360619	360845	F	230	81.304	123445	123671	3.15e-44	IGS(trnL-UAG,rps13);IGS(rrn5,cox1)
377397	377517	P	121	93.388	147397	147517	1.13e-43	atp1;IGS(nad6,rrn5)
377397	377517	P	121	93.388	359914	360034	1.13e-43	atp1;IGS(trnL-UAG,rps13)
447949	448041	P	93	100	246404	246496	1.89e-41	IGS(atp9,rrn5);IGS(nad1,rps7)
147392	147560	F	171	84.795	76208	76369	4.1e-38	IGS(nad6,rrn5);IGS(ccmC,nad5)
359909	360077	F	171	84.795	76208	76369	4.1e-38	IGS(trnL-UAG,rps13);IGS(ccmC,nad5)
311484	311645	F	171	84.795	147392	147560	4.1e-38	IGS(ccmC,nad5);IGS(nad6,rrn5)
375854	375946	F	93	97.849	150393	150485	4.1e-38	IGS(cob,atp1);IGS(nad6,rrn5)
375854	375946	P	93	97.849	190500	190592	4.1e-38	IGS(cob,atp1);IGS(rrn5,trnM-CAU)
359909	360077	F	171	84.795	311484	311645	4.1e-38	IGS(trnL-UAG,rps13);IGS(ccmC,nad5)
423413	423498	P	86	100	367382	367467	1.48e-37	IGS(trnM-CAU,trnQ-UUG);IGS(cob,atp1)
367382	367476	P	95	96.842	423404	423498	1.48e-37	IGS(cob,atp1);IGS(trnM-CAU,trnQ-UUG)
377397	377517	P	122	90.164	76213	76333	5.31e-37	atp1;IGS(ccmC,nad5)
377397	377517	P	122	90.164	311489	311609	5.31e-37	atp1;IGS(ccmC,nad5)
218275	218365	F	91	97.802	17172	17261	1.91e-36	IGS(cox2,rpl5);IGS(ccmFc,rrn18)
271094	271176	P	83	100	101239	101321	6.86e-36	IGS(trnM-CAU,trnM-CAU);IGS(rrn5,cox1)
337224	337306	P	83	100	271094	271176	6.86e-36	IGS(rrn5,trnR-UCU);IGS(trnM-CAU,trnM-CAU)
109998	110094	F	101	93.069	53266	53366	4.13e-33	IGS(rrn5,cox1);IGS(rps7,nad2)
288542	288642	F	101	93.069	109998	110094	4.13e-33	IGS(trnM-CAU,nad2);IGS(rrn5,cox1)
420294	420386	F	93	94.624	404523	404613	1.49e-32	IGS(nad1,trnM-CAU);IGS(nad5,trnF-GAA)
416982	417074	F	93	94.624	146621	146708	1.92e-31	IGS(nad1,trnM-CAU);IGS(nad6,rrn5)
146636	146708	P	73	100	98930	99002	2.49e-30	IGS(nad6,rrn5);IGS(rrn5,cox1)
453453	453525	P	73	100	146636	146708	2.49e-30	IGS(rrn5,ccmFc);IGS(nad6,rrn5)
334915	334987	P	73	100	146636	146708	2.49e-30	IGS(rrn5,trnR-UCU);IGS(nad6,rrn5)
155971	156043	F	73	100	146636	146708	2.49e-30	IGS(nad6,rrn5);IGS(nad6,rrn5)
184942	185014	P	73	100	146636	146708	2.49e-30	IGS(rrn5,trnM-CAU);IGS(nad6,rrn5)
423145	423221	F	77	97.403	409772	409848	3.22e-29	IGS(trnM-CAU,trnQ-UUG);IGS(trnF-GAA,nad1)
326036	326125	P	90	92.222	107072	107161	4.16e-28	IGS(trnR-ACG,cox1);IGS(rrn5,cox1)
157703	157828	F	127	85.039	63148	63272	1.5e-27	IGS(rrn5,nad3);IGS(rps7,nad2)
298424	298548	F	127	85.039	157703	157828	1.5e-27	IGS(trnM-CAU,nad2);IGS(rrn5,nad3)
326023	326108	P	86	93.023	202903	202988	1.5e-27	IGS(trnR-ACG,cox1);IGS(trnM-CAU,cox2)
375798	375864	F	67	100	29693	29759	5.38e-27	IGS(cob,atp1);IGS(trnW-CCA,trnL-CAA)
374255	374349	P	95	90.526	178427	178519	5.38e-27	IGS(cob,atp1);nad4L
178432	178519	P	88	92.045	374255	374342	5.38e-27	nad4L;IGS(cob,atp1)
449551	449628	F	78	94.872	368131	368208	1.94e-26	IGS(atp9,rrn5);IGS(cob,atp1)
277368	277524	P	158	81.646	5317	5461	2.5e-25	IGS(trnM-CAU,nad2);IGS(rrn5,ccmFc)
421474	421557	F	86	91.86	99911	99996	2.5e-25	IGS(nad1,trnM-CAU);IGS(rrn5,cox1)
421474	421557	F	86	91.86	335896	335981	2.5e-25	IGS(nad1,trnM-CAU);IGS(rrn5,trnR-UCU)
193187	193249	P	63	100	19638	19700	9e-25	IGS(rrn5,trnM-CAU);IGS(rrn18,trnW-CCA)
330204	330278	P	75	94.667	107084	107158	9e-25	atp6;IGS(rrn5,cox1)
369488	369566	F	79	93.671	195415	195492	9e-25	IGS(cob,atp1);IGS(trnM-CAU,cox2)
451715	451786	P	72	95.833	277835	277906	9e-25	IGS(atp9,rrn5);IGS(trnM-CAU,nad2)
107084	107161	P	78	93.59	330201	330278	9e-25	IGS(rrn5,cox1);atp6
326026	326123	F	98	87.755	180227	180324	3.24e-24	IGS(trnR-ACG,cox1);IGS(nad4L,rrn5)
368129	368202	P	74	94.595	325995	326068	3.24e-24	IGS(cob,atp1);IGS(trnR-ACG,cox1)
449793	449854	P	62	100	355840	355901	3.24e-24	IGS(atp9,rrn5);IGS(nad9,trnQ-UUG)
180237	180324	P	88	89.773	107074	107161	1.16e-23	IGS(nad4L,rrn5);IGS(rrn5,cox1)
370405	370468	P	64	98.438	154019	154082	1.16e-23	IGS(cob,atp1);IGS(nad6,rrn5)
370405	370468	F	64	98.438	186903	186966	1.16e-23	IGS(cob,atp1);IGS(rrn5,trnM-CAU)
392633	392692	P	60	100	369429	369488	4.19e-23	IGS(ccmB,cox3);IGS(cob,atp1)
375717	375774	P	58	100	177485	177542	5.42e-22	IGS(cob,atp1);IGS(atp4,nad4L)
398219	398297	F	79	91.139	369329	369407	5.42e-22	atp8;IGS(cob,atp1)
213707	213766	F	61	98.361	8416	8476	1.95e-21	IGS(cox2,rpl5);IGS(rrn5,ccmFc)
386754	386888	F	136	80.882	376900	377034	1.95e-21	IGS(ccmB,cox3);atp1
359815	359873	P	60	98.333	89950	90009	7.01e-21	IGS(trnL-UAG,rps13);rrn26
147298	147356	P	60	98.333	89950	90009	7.01e-21	IGS(nad6,rrn5);rrn26
224138	224197	F	60	98.333	147298	147356	7.01e-21	rrn26;IGS(nad6,rrn5)
330198	330286	P	90	87.778	202889	202978	7.01e-21	atp6;IGS(trnM-CAU,cox2)
359815	359873	F	60	98.333	224138	224197	7.01e-21	IGS(trnL-UAG,rps13);rrn26
163591	163645	P	55	100	55390	55444	2.52e-20	IGS(nad3,matR);IGS(rps7,nad2)
290666	290720	P	55	100	163591	163645	2.52e-20	IGS(trnM-CAU,nad2);IGS(nad3,matR)
385368	385440	P	78	91.026	29029	29105	9.07e-20	IGS(ccmB,cox3);IGS(trnW-CCA,trnL-CAA)
105529	105588	P	61	96.721	56685	56745	9.07e-20	IGS(rrn5,cox1);IGS(rps7,nad2)
291961	292024	P	64	95.312	105526	105588	9.07e-20	IGS(trnM-CAU,nad2);IGS(rrn5,cox1)
56685	56748	P	64	95.312	105526	105588	9.07e-20	IGS(rps7,nad2);IGS(rrn5,cox1)
105529	105588	P	61	96.721	291961	292021	9.07e-20	IGS(rrn5,cox1);IGS(trnM-CAU,nad2)
449551	449622	P	72	91.667	325995	326066	9.07e-20	IGS(atp9,rrn5);IGS(trnR-ACG,cox1)
29032	29105	P	74	91.892	385368	385437	9.07e-20	IGS(trnW-CCA,trnL-CAA);IGS(ccmB,cox3)
147397	147470	F	74	90.541	7797	7870	3.26e-19	IGS(nad6,rrn5);IGS(rrn5,ccmFc)
359914	359987	F	74	90.541	7797	7870	3.26e-19	IGS(trnL-UAG,rps13);IGS(rrn5,ccmFc)
406434	406495	P	62	95.161	157637	157698	3.26e-19	IGS(nad5,trnF-GAA);IGS(rrn5,nad3)
157637	157701	P	65	93.846	406431	406495	3.26e-19	IGS(rrn5,nad3);IGS(nad5,trnF-GAA)
330197	330278	F	82	87.805	326032	326113	1.17e-18	atp6;IGS(trnR-ACG,cox1)
434068	434143	F	77	89.61	368176	368251	1.17e-18	nad7;IGS(cob,atp1)
442180	442231	P	52	100	406969	407020	1.17e-18	IGS(cox2,atp9);IGS(nad5,trnF-GAA)
436021	436083	F	63	93.651	147194	147256	4.22e-18	cox2;IGS(nad6,rrn5)
436021	436083	F	63	93.651	359711	359773	4.22e-18	cox2;IGS(trnL-UAG,rps13)
136489	136538	F	50	100	123172	123221	1.52e-17	IGS(nad2,nad6);IGS(rrn5,cox1)
442101	442164	F	64	93.75	197820	197879	1.52e-17	IGS(cox2,atp9);IGS(trnM-CAU,cox2)
440407	440465	F	59	94.915	6968	7024	5.46e-17	IGS(cox2,atp9);IGS(rrn5,ccmFc)
157609	157681	P	74	89.189	45543	45616	5.46e-17	IGS(rrn5,nad3);IGS(rps7,nad2)
104151	104220	F	70	90	55102	55171	5.46e-17	IGS(rrn5,cox1);IGS(rps7,nad2)
368138	368207	F	70	90	67078	67147	5.46e-17	IGS(cob,atp1);IGS(rps7,nad2)
412081	412129	F	49	100	72454	72502	5.46e-17	nad1(intron);nad2(intron)
290378	290447	F	70	90	104151	104220	5.46e-17	IGS(trnM-CAU,nad2);IGS(rrn5,cox1)
202903	202985	F	83	86.747	107089	107170	5.46e-17	IGS(trnM-CAU,cox2);IGS(rrn5,cox1)
280819	280892	P	74	89.189	157609	157681	5.46e-17	IGS(trnM-CAU,nad2);IGS(rrn5,nad3)
368138	368207	F	70	90	302354	302423	5.46e-17	IGS(cob,atp1);IGS(trnM-CAU,nad2)
412081	412129	F	49	100	307730	307778	5.46e-17	nad1(intron);nad2(intron)
9853	9923	P	71	90.141	5881	5948	1.96e-16	IGS(rrn5,ccmFc);IGS(rrn5,ccmFc)
285606	285653	P	48	100	17347	17394	1.96e-16	IGS(trnM-CAU,nad2);IGS(ccmFc,rrn18)
50330	50377	P	48	100	17347	17394	1.96e-16	IGS(rps7,nad2);IGS(ccmFc,rrn18)
137100	137182	P	83	85.542	19000	19082	7.06e-16	IGS(nad2,nad6);rrn18
123107	123159	F	53	96.226	66115	66167	7.06e-16	IGS(rrn5,cox1);IGS(rps7,nad2)
301391	301443	F	53	96.226	123107	123159	7.06e-16	IGS(trnM-CAU,nad2);IGS(rrn5,cox1)
379929	379978	P	50	98	144005	144054	7.06e-16	IGS(ccmFc,ccmB);IGS(nad6,rrn5)
76589	76661	F	74	87.838	15765	15837	2.54e-15	IGS(ccmC,nad5);IGS(ccmFc,rrn18)
311865	311937	F	74	87.838	15765	15837	2.54e-15	IGS(ccmC,nad5);IGS(ccmFc,rrn18)
449645	449690	P	46	100	37147	37192	2.54e-15	IGS(atp9,rrn5);IGS(trnL-CAA,rps7)
329267	329312	P	46	100	123213	123258	2.54e-15	cox1;IGS(rrn5,cox1)
449645	449690	F	46	100	255765	255810	2.54e-15	IGS(atp9,rrn5);IGS(rps7,trnL-CAA)
76213	76263	F	51	96.078	7797	7847	9.13e-15	IGS(ccmC,nad5);IGS(rrn5,ccmFc)
311489	311539	F	51	96.078	7797	7847	9.13e-15	IGS(ccmC,nad5);IGS(rrn5,ccmFc)
107135	107213	P	79	86.076	27091	27168	9.13e-15	IGS(rrn5,cox1);IGS(trnW-CCA,trnL-CAA)
375759	375803	P	45	100	29664	29708	9.13e-15	IGS(cob,atp1);IGS(trnW-CCA,trnL-CAA)
234351	234398	P	48	97.917	55432	55479	9.13e-15	IGS(rrn26,trnS-UGA);IGS(rps7,nad2)
233883	233933	P	52	96.154	77970	78021	9.13e-15	IGS(rrn26,trnS-UGA);nad5
345634	345678	P	45	100	107921	107965	9.13e-15	IGS(trnS-GCU,nad9);IGS(rrn5,cox1)
152981	153037	F	58	93.103	126237	126294	9.13e-15	IGS(nad6,rrn5);IGS(cox1,trnY-GUA)
187948	188004	P	58	93.103	126237	126294	9.13e-15	IGS(rrn5,trnM-CAU);IGS(cox1,trnY-GUA)
202894	202978	P	85	84.706	180234	180317	9.13e-15	IGS(trnM-CAU,cox2);IGS(nad4L,rrn5)
313246	313297	P	52	96.154	233883	233933	9.13e-15	nad5;IGS(rrn26,trnS-UGA)
290708	290755	P	48	97.917	234351	234398	9.13e-15	IGS(trnM-CAU,nad2);IGS(rrn26,trnS-UGA)
400280	400324	F	45	100	273742	273786	9.13e-15	IGS(atp8,nad5);IGS(trnM-CAU,trnM-CAU)
277839	277907	P	74	87.838	9849	9922	3.28e-14	IGS(trnM-CAU,nad2);IGS(rrn5,ccmFc)
401698	401747	P	50	96	17810	17859	3.28e-14	IGS(atp8,nad5);rrn18
325995	326059	P	65	89.231	67078	67142	3.28e-14	IGS(trnR-ACG,cox1);IGS(rps7,nad2)
232180	232229	P	50	96	104598	104647	3.28e-14	IGS(rrn26,trnS-UGA);IGS(rrn5,cox1)
210479	210522	F	44	100	124853	124896	3.28e-14	IGS(cox2,rpl5);IGS(cox1,trnY-GUA)
329853	329896	F	44	100	178425	178468	3.28e-14	IGS(cox1,atp6);IGS(atp4,nad4L)
9852	9922	P	71	88.732	277839	277904	3.28e-14	IGS(rrn5,ccmFc);IGS(trnM-CAU,nad2)
325995	326059	P	65	89.231	302354	302418	3.28e-14	IGS(trnR-ACG,cox1);IGS(trnM-CAU,nad2)
418633	418676	F	44	100	342852	342895	3.28e-14	IGS(nad1,trnM-CAU);IGS(trnS-GCU,nad9)
418513	418564	P	52	94.231	61626	61677	1.18e-13	IGS(nad1,trnM-CAU);IGS(rps7,nad2)
449564	449627	F	64	89.062	67084	67147	1.18e-13	IGS(atp9,rrn5);IGS(rps7,nad2)
418513	418564	P	52	94.231	296902	296953	1.18e-13	IGS(nad1,trnM-CAU);IGS(trnM-CAU,nad2)
449564	449627	F	64	89.062	302360	302423	1.18e-13	IGS(atp9,rrn5);IGS(trnM-CAU,nad2)
415305	415349	F	45	97.778	9849	9893	4.25e-13	IGS(nad1,trnM-CAU);IGS(rrn5,ccmFc)
123948	124075	F	133	78.195	104093	104222	4.25e-13	IGS(rrn5,cox1);IGS(rrn5,cox1)
209754	209795	F	42	100	147257	147298	4.25e-13	cox2;IGS(nad6,rrn5)
210442	210496	P	55	92.727	164362	164415	4.25e-13	cox2;IGS(nad3,matR)
405392	405448	P	57	91.228	176802	176858	4.25e-13	IGS(nad5,trnF-GAA);IGS(atp4,nad4L)
359774	359815	F	42	100	209754	209795	4.25e-13	IGS(trnL-UAG,rps13);cox2
353591	353716	F	127	77.953	351385	351510	4.25e-13	IGS(nad9,trnQ-UUG);IGS(nad9,trnQ-UUG)
278079	278125	F	47	95.745	47834	47880	1.53e-12	IGS(trnM-CAU,nad2);IGS(rps7,nad2)
124010	124071	F	62	88.71	55108	55169	1.53e-12	IGS(rrn5,cox1);IGS(rps7,nad2)
97410	97471	P	63	88.889	92793	92854	1.53e-12	IGS(rpl5,rrn5);IGS(rpl5,rrn5)
221293	221339	F	47	95.745	97410	97456	1.53e-12	IGS(cox2,rpl5);IGS(rpl5,rrn5)
92808	92854	P	47	95.745	97410	97456	1.53e-12	IGS(rpl5,rrn5);IGS(rpl5,rrn5)
164657	164751	P	95	81.053	104084	104178	1.53e-12	IGS(nad3,matR);IGS(rrn5,cox1)
290384	290445	F	62	88.71	124010	124071	1.53e-12	IGS(trnM-CAU,nad2);IGS(rrn5,cox1)
193120	193181	P	62	88.71	152862	152923	1.53e-12	IGS(rrn5,trnM-CAU);IGS(nad6,rrn5)
104084	104193	P	110	79.091	164642	164751	1.53e-12	IGS(rrn5,cox1);IGS(nad3,matR)
193120	193181	F	62	88.71	188062	188123	1.53e-12	IGS(rrn5,trnM-CAU);IGS(rrn5,trnM-CAU)
283110	283156	F	47	95.745	278079	278125	1.53e-12	IGS(trnM-CAU,nad2);IGS(trnM-CAU,nad2)
96641	96683	P	43	97.674	7965	8007	5.5e-12	IGS(rpl5,rrn5);IGS(rrn5,ccmFc)
359596	359641	F	46	95.652	29062	29107	5.5e-12	IGS(trnL-UAG,rps13);IGS(trnW-CCA,trnL-CAA)
381586	381682	P	97	80.412	88745	88841	5.5e-12	IGS(ccmFc,ccmB);rrn26
154112	154151	F	40	100	96894	96933	5.5e-12	IGS(nad6,rrn5);IGS(rpl5,rrn5)
186834	186873	P	40	100	96894	96933	5.5e-12	IGS(rrn5,trnM-CAU);IGS(rpl5,rrn5)
241591	241630	F	40	100	193229	193268	5.5e-12	IGS(ccmFn,nad1);IGS(rrn5,trnM-CAU)
380899	380941	P	43	97.674	217925	217967	5.5e-12	IGS(ccmFc,ccmB);IGS(cox2,rpl5)
381586	381682	F	97	80.412	225306	225402	5.5e-12	IGS(ccmFc,ccmB);rrn26
277839	277903	F	68	86.765	5882	5948	1.98e-11	IGS(trnM-CAU,nad2);IGS(rrn5,ccmFc)
393232	393270	P	39	100	120761	120799	1.98e-11	IGS(ccmB,cox3);IGS(rrn5,cox1)
449842	449888	P	47	93.617	1321	1367	7.11e-11	IGS(atp9,rrn5);IGS(rrn5,ccmFc)
415309	415349	P	42	97.619	5907	5948	7.11e-11	IGS(nad1,trnM-CAU);IGS(rrn5,ccmFc)
125242	125279	P	38	100	21321	21358	7.11e-11	IGS(cox1,trnY-GUA);IGS(trnW-CCA,trnL-CAA)
348094	348131	P	38	100	26915	26952	7.11e-11	IGS(trnS-GCU,nad9);IGS(trnW-CCA,trnL-CAA)
368135	368226	P	93	80.645	27077	27168	7.11e-11	IGS(cob,atp1);IGS(trnW-CCA,trnL-CAA)
163527	163568	F	42	97.619	76597	76637	7.11e-11	IGS(nad3,matR);IGS(ccmC,nad5)
230880	230917	F	38	100	107344	107381	7.11e-11	IGS(rrn26,trnS-UGA);IGS(rrn5,cox1)
449842	449888	F	47	93.617	154589	154635	7.11e-11	IGS(atp9,rrn5);IGS(nad6,rrn5)
311873	311913	F	42	97.619	163527	163568	7.11e-11	IGS(ccmC,nad5);IGS(nad3,matR)
449842	449888	P	47	93.617	186350	186396	7.11e-11	IGS(atp9,rrn5);IGS(rrn5,trnM-CAU)
363326	363382	F	57	89.474	262707	262762	7.11e-11	IGS(rps13,nad1);nad4(intron)
395660	395697	F	38	100	328952	328989	7.11e-11	IGS(ccmB,cox3);IGS(trnR-ACG,cox1)
350378	350414	F	37	100	17626	17662	2.56e-10	IGS(nad9,trnQ-UUG);IGS(ccmFc,rrn18)
271479	271519	F	41	97.561	98223	98262	2.56e-10	IGS(trnM-CAU,trnM-CAU);IGS(rpl5,rrn5)
271479	271519	P	41	97.561	156711	156750	2.56e-10	IGS(trnM-CAU,trnM-CAU);IGS(rrn5,nad3)
410684	410726	P	43	95.349	363613	363655	2.56e-10	IGS(trnF-GAA,nad1);nad1
176644	176679	F	36	100	22661	22696	9.2e-10	IGS(atp4,nad4L);IGS(trnW-CCA,trnL-CAA)
322633	322671	P	39	97.436	70292	70330	9.2e-10	IGS(trnR-ACG,cox1);IGS(rps7,nad2)
424115	424153	P	39	97.436	85191	85229	9.2e-10	IGS(trnM-CAU,trnQ-UUG);IGS(trnR-ACG,rrn26)
379494	379529	F	36	100	169265	169300	9.2e-10	ccmFc;IGS(mttB,atp4)
446252	446290	F	40	97.5	269915	269954	9.2e-10	IGS(atp9,rrn5);IGS(nad4,trnM-CAU)
321471	321515	P	45	93.333	274604	274648	9.2e-10	IGS(trnR-ACG,cox1);IGS(trnM-CAU,nad2)
322633	322671	P	39	97.436	305568	305606	9.2e-10	IGS(trnR-ACG,cox1);IGS(trnM-CAU,nad2)
424115	424153	P	39	97.436	320467	320505	9.2e-10	IGS(trnM-CAU,trnQ-UUG);IGS(trnR-ACG,cox1)
445972	446007	P	36	100	329814	329849	9.2e-10	IGS(cox2,atp9);cox1
451717	451782	F	71	84.507	9852	9922	3.31e-09	IGS(atp9,rrn5);IGS(rrn5,ccmFc)
125683	125723	F	41	95.122	15889	15929	3.31e-09	IGS(cox1,trnY-GUA);IGS(ccmFc,rrn18)
406415	406491	F	79	82.278	45507	45583	3.31e-09	IGS(nad5,trnF-GAA);IGS(rps7,nad2)
271484	271522	P	39	97.436	69969	70006	3.31e-09	IGS(trnM-CAU,trnM-CAU);IGS(rps7,nad2)
95425	95459	F	35	100	94444	94478	3.31e-09	IGS(rpl5,rrn5);IGS(rpl5,rrn5)
173779	173813	P	35	100	94444	94478	3.31e-09	IGS(mttB,atp4);IGS(rpl5,rrn5)
174760	174794	P	35	100	95425	95459	3.31e-09	IGS(mttB,atp4);IGS(rpl5,rrn5)
323006	323043	F	38	97.368	145844	145881	3.31e-09	IGS(trnR-ACG,cox1);IGS(nad6,rrn5)
174760	174794	F	35	100	173779	173813	3.31e-09	IGS(mttB,atp4);IGS(mttB,atp4)
368129	368217	P	101	80.198	180169	180269	3.31e-09	IGS(cob,atp1);IGS(nad4L,rrn5)
394024	394061	P	38	97.368	180966	181003	3.31e-09	IGS(ccmB,cox3);IGS(nad4L,rrn5)
305245	305282	P	39	97.436	271484	271522	3.31e-09	IGS(trnM-CAU,nad2);IGS(trnM-CAU,trnM-CAU)
406415	406491	F	79	82.278	280783	280859	3.31e-09	IGS(nad5,trnF-GAA);IGS(trnM-CAU,nad2)
394489	394523	P	35	100	323034	323068	3.31e-09	IGS(ccmB,cox3);IGS(trnR-ACG,cox1)
394024	394061	P	38	97.368	330939	330976	3.31e-09	IGS(ccmB,cox3);IGS(atp6,rrn5)
247306	247387	F	84	80.952	155	236	1.19e-08	IGS(nad1,rps7);IGS(rrn5,ccmFc)
302357	302423	P	67	83.582	27096	27162	1.19e-08	IGS(trnM-CAU,nad2);IGS(trnW-CCA,trnL-CAA)
67081	67147	P	67	83.582	27096	27162	1.19e-08	IGS(rps7,nad2);IGS(trnW-CCA,trnL-CAA)
27096	27165	P	70	82.857	67078	67147	1.19e-08	IGS(trnW-CCA,trnL-CAA);IGS(rps7,nad2)
247306	247387	F	84	80.952	99172	99253	1.19e-08	IGS(nad1,rps7);IGS(rrn5,cox1)
182579	182615	F	37	97.297	106169	106205	1.19e-08	IGS(nad4L,rrn5);IGS(rrn5,cox1)
332552	332588	F	37	97.297	106169	106205	1.19e-08	IGS(atp6,rrn5);IGS(rrn5,cox1)
160745	160778	F	34	100	125190	125223	1.19e-08	IGS(nad3,matR);IGS(cox1,trnY-GUA)
247312	247387	P	77	81.818	155720	155795	1.19e-08	IGS(nad1,rps7);IGS(nad6,rrn5)
271667	271700	P	34	100	177014	177047	1.19e-08	IGS(trnM-CAU,trnM-CAU);IGS(atp4,nad4L)
247306	247387	F	84	80.952	185184	185265	1.19e-08	IGS(nad1,rps7);IGS(rrn5,trnM-CAU)
155720	155801	P	84	80.952	247306	247387	1.19e-08	IGS(nad6,rrn5);IGS(nad1,rps7)
335157	335238	F	84	80.952	247306	247387	1.19e-08	IGS(rrn5,trnR-UCU);IGS(nad1,rps7)
27096	27165	P	70	82.857	302354	302423	1.19e-08	IGS(trnW-CCA,trnL-CAA);IGS(trnM-CAU,nad2)
330948	331004	P	57	85.965	15773	15829	4.28e-08	IGS(atp6,rrn5);IGS(ccmFc,rrn18)
180975	181031	P	57	85.965	15773	15829	4.28e-08	IGS(nad4L,rrn5);IGS(ccmFc,rrn18)
432571	432635	F	65	84.615	79590	79651	4.28e-08	nad7(intron);nad5(intron)
381865	381939	P	76	81.579	87838	87912	4.28e-08	IGS(ccmFc,ccmB);rrn26
269895	269927	P	33	100	105648	105680	4.28e-08	IGS(nad4,trnM-CAU);IGS(rrn5,cox1)
434071	434109	P	39	94.872	180169	180207	4.28e-08	nad7;IGS(nad4L,rrn5)
15773	15832	P	60	85	180972	181031	4.28e-08	IGS(ccmFc,rrn18);IGS(nad4L,rrn5)
248170	248217	P	49	89.796	218242	218289	4.28e-08	IGS(nad1,rps7);IGS(cox2,rpl5)
381865	381933	F	70	82.857	226235	226303	4.28e-08	IGS(ccmFc,ccmB);rrn26
218242	218292	P	52	88.462	248167	248217	4.28e-08	IGS(cox2,rpl5);IGS(nad1,rps7)
444852	444887	P	36	97.222	271440	271475	4.28e-08	IGS(cox2,atp9);IGS(trnM-CAU,trnM-CAU)
347443	347478	P	36	97.222	274388	274423	4.28e-08	IGS(trnS-GCU,nad9);IGS(trnM-CAU,nad2)
432571	432635	F	65	84.615	314866	314927	4.28e-08	nad7(intron);nad5(intron)
15773	15832	P	60	85	330945	331004	4.28e-08	IGS(ccmFc,rrn18);IGS(atp6,rrn5)
347443	347478	P	36	97.222	340951	340986	4.28e-08	IGS(trnS-GCU,nad9);IGS(trnS-GCU,nad9)
87844	87912	P	70	82.857	381865	381933	4.28e-08	rrn26;IGS(ccmFc,ccmB)
180169	180210	P	42	92.857	434068	434109	4.28e-08	IGS(nad4L,rrn5);nad7
69795	69826	F	32	100	2746	2777	1.54e-07	IGS(rps7,nad2);IGS(rrn5,ccmFc)
305071	305102	F	32	100	2746	2777	1.54e-07	IGS(trnM-CAU,nad2);IGS(rrn5,ccmFc)
163600	163653	F	55	87.273	49104	49156	1.54e-07	IGS(nad3,matR);IGS(rps7,nad2)
372617	372648	P	32	100	93143	93174	1.54e-07	IGS(cob,atp1);IGS(rpl5,rrn5)
218445	218476	F	32	100	103302	103333	1.54e-07	IGS(cox2,rpl5);IGS(rrn5,cox1)
284380	284432	F	55	87.273	163600	163653	1.54e-07	IGS(trnM-CAU,nad2);IGS(nad3,matR)
372617	372648	F	32	100	220973	221004	1.54e-07	IGS(cob,atp1);IGS(cox2,rpl5)
269850	269900	F	51	88.235	269630	269679	1.54e-07	IGS(nad4,trnM-CAU);IGS(nad4,trnM-CAU)
68642	68678	F	37	94.595	19506	19542	5.54e-07	IGS(rps7,nad2);rrn18
303918	303954	F	37	94.595	19506	19542	5.54e-07	IGS(trnM-CAU,nad2);rrn18
156712	156745	F	35	97.143	69972	70006	5.54e-07	IGS(rrn5,nad3);IGS(rps7,nad2)
98228	98261	P	35	97.143	69972	70006	5.54e-07	IGS(rpl5,rrn5);IGS(rps7,nad2)
262708	262748	F	41	92.683	70290	70329	5.54e-07	nad4(intron);IGS(rps7,nad2)
305248	305282	P	35	97.143	98228	98261	5.54e-07	IGS(trnM-CAU,nad2);IGS(rpl5,rrn5)
305248	305282	F	35	97.143	156712	156745	5.54e-07	IGS(trnM-CAU,nad2);IGS(rrn5,nad3)
393815	393845	F	31	100	160544	160574	5.54e-07	IGS(ccmB,cox3);IGS(nad3,matR)
305566	305605	F	41	92.683	262708	262748	5.54e-07	IGS(trnM-CAU,nad2);nad4(intron)
369605	369643	P	41	92.683	268624	268664	5.54e-07	IGS(cob,atp1);IGS(nad4,trnM-CAU)
393181	393226	F	47	89.362	346017	346063	5.54e-07	IGS(ccmB,cox3);IGS(trnS-GCU,nad9)
451718	451782	P	68	82.353	5882	5948	1.99e-06	IGS(atp9,rrn5);IGS(rrn5,ccmFc)
96823	96861	F	39	92.308	15074	15112	1.99e-06	IGS(rpl5,rrn5);IGS(ccmFc,rrn18)
440398	440433	F	36	94.444	22551	22586	1.99e-06	IGS(cox2,atp9);IGS(trnW-CCA,trnL-CAA)
290669	290711	P	44	90.909	49104	49145	1.99e-06	IGS(trnM-CAU,nad2);IGS(rps7,nad2)
55393	55435	P	44	90.909	49104	49145	1.99e-06	IGS(rps7,nad2);IGS(rps7,nad2)
290457	290486	P	30	100	49227	49256	1.99e-06	IGS(trnM-CAU,nad2);IGS(rps7,nad2)
55181	55210	P	30	100	49227	49256	1.99e-06	IGS(rps7,nad2);IGS(rps7,nad2)
284503	284532	P	30	100	55181	55210	1.99e-06	IGS(trnM-CAU,nad2);IGS(rps7,nad2)
99981	100016	F	36	94.444	55383	55418	1.99e-06	IGS(rrn5,cox1);IGS(rps7,nad2)
335966	336001	F	36	94.444	55383	55418	1.99e-06	IGS(rrn5,trnR-UCU);IGS(rps7,nad2)
284380	284424	P	47	89.362	55390	55435	1.99e-06	IGS(trnM-CAU,nad2);IGS(rps7,nad2)
49104	49148	P	47	89.362	55390	55435	1.99e-06	IGS(rps7,nad2);IGS(rps7,nad2)
269698	269736	F	39	92.308	58929	58967	1.99e-06	IGS(nad4,trnM-CAU);IGS(rps7,nad2)
330948	331005	P	58	84.483	76597	76653	1.99e-06	IGS(atp6,rrn5);IGS(ccmC,nad5)
180975	181032	P	58	84.483	76597	76653	1.99e-06	IGS(nad4L,rrn5);IGS(ccmC,nad5)
290659	290694	F	36	94.444	99981	100016	1.99e-06	IGS(trnM-CAU,nad2);IGS(rrn5,cox1)
344093	344125	F	33	96.97	105629	105661	1.99e-06	IGS(trnS-GCU,nad9);IGS(rrn5,cox1)
407012	407044	P	33	96.97	149229	149261	1.99e-06	IGS(nad5,trnF-GAA);IGS(nad6,rrn5)
393204	393239	P	37	94.595	160667	160703	1.99e-06	IGS(ccmB,cox3);IGS(nad3,matR)
375784	375813	F	30	100	177471	177500	1.99e-06	IGS(cob,atp1);IGS(atp4,nad4L)
311873	311932	P	61	83.607	180972	181032	1.99e-06	IGS(ccmC,nad5);IGS(nad4L,rrn5)
76597	76656	P	61	83.607	180972	181032	1.99e-06	IGS(ccmC,nad5);IGS(nad4L,rrn5)
407012	407044	F	33	96.97	191724	191756	1.99e-06	IGS(nad5,trnF-GAA);IGS(rrn5,trnM-CAU)
294205	294243	F	39	92.308	269698	269736	1.99e-06	IGS(trnM-CAU,nad2);IGS(nad4,trnM-CAU)
290669	290711	P	44	90.909	284380	284421	1.99e-06	IGS(trnM-CAU,nad2);IGS(trnM-CAU,nad2)
55393	55435	P	44	90.909	284380	284421	1.99e-06	IGS(rps7,nad2);IGS(trnM-CAU,nad2)
290457	290486	P	30	100	284503	284532	1.99e-06	IGS(trnM-CAU,nad2);IGS(trnM-CAU,nad2)
335966	336001	F	36	94.444	290659	290694	1.99e-06	IGS(rrn5,trnR-UCU);IGS(trnM-CAU,nad2)
284380	284424	P	47	89.362	290666	290711	1.99e-06	IGS(trnM-CAU,nad2);IGS(trnM-CAU,nad2)
49104	49148	P	47	89.362	290666	290711	1.99e-06	IGS(rps7,nad2);IGS(trnM-CAU,nad2)
330948	331005	P	58	84.483	311873	311929	1.99e-06	IGS(atp6,rrn5);IGS(ccmC,nad5)
180975	181032	P	58	84.483	311873	311929	1.99e-06	IGS(nad4L,rrn5);IGS(ccmC,nad5)
311873	311932	P	61	83.607	330945	331005	1.99e-06	IGS(ccmC,nad5);IGS(atp6,rrn5)
76597	76656	P	61	83.607	330945	331005	1.99e-06	IGS(ccmC,nad5);IGS(atp6,rrn5)
409184	409221	F	40	92.5	343173	343212	1.99e-06	IGS(trnF-GAA,nad1);IGS(trnS-GCU,nad9)
407012	407044	P	33	96.97	361746	361778	1.99e-06	IGS(nad5,trnF-GAA);IGS(trnL-UAG,rps13)
401857	401904	P	48	87.5	401857	401904	1.99e-06	IGS(atp8,nad5);IGS(atp8,nad5)
27517	27552	F	36	94.444	5882	5916	7.16e-06	IGS(trnW-CCA,trnL-CAA);IGS(rrn5,ccmFc)
386963	387000	F	38	92.105	9119	9156	7.16e-06	IGS(ccmB,cox3);IGS(rrn5,ccmFc)
338201	338238	P	38	92.105	40455	40492	7.16e-06	IGS(rrn5,trnR-UCU);IGS(trnL-CAA,rps7)
335973	336001	P	29	100	49120	49148	7.16e-06	IGS(rrn5,trnR-UCU);IGS(rps7,nad2)
99988	100016	P	29	100	49120	49148	7.16e-06	IGS(rrn5,cox1);IGS(rps7,nad2)
243711	243742	P	32	96.875	58993	59024	7.16e-06	IGS(nad1,rps7);IGS(rps7,nad2)
449251	449279	P	29	100	74749	74777	7.16e-06	IGS(atp9,rrn5);IGS(nad2,ccmC)
147684	147766	F	83	78.313	76467	76549	7.16e-06	IGS(nad6,rrn5);IGS(ccmC,nad5)
360201	360283	F	83	78.313	76467	76549	7.16e-06	IGS(trnL-UAG,rps13);IGS(ccmC,nad5)
428472	428503	F	32	96.875	89034	89065	7.16e-06	IGS(trnQ-UUG,nad7);rrn26
284396	284424	P	29	100	99988	100016	7.16e-06	IGS(trnM-CAU,nad2);IGS(rrn5,cox1)
311743	311825	F	83	78.313	147684	147766	7.16e-06	IGS(ccmC,nad5);IGS(nad6,rrn5)
409145	409173	F	29	100	158459	158487	7.16e-06	IGS(trnF-GAA,nad1);IGS(rrn5,nad3)
402213	402256	P	45	88.889	175962	176005	7.16e-06	IGS(atp8,nad5);atp4
440320	440348	P	29	100	181609	181637	7.16e-06	IGS(cox2,atp9);IGS(nad4L,rrn5)
415686	415714	F	29	100	203779	203807	7.16e-06	IGS(nad1,trnM-CAU);IGS(trnM-CAU,cox2)
398209	398241	F	33	96.97	210521	210552	7.16e-06	atp8;IGS(cox2,rpl5)
428472	428503	P	32	96.875	225082	225113	7.16e-06	IGS(trnQ-UUG,nad7);rrn26
271044	271072	P	29	100	241939	241967	7.16e-06	IGS(trnM-CAU,trnM-CAU);IGS(ccmFn,nad1)
294269	294300	P	32	96.875	243711	243742	7.16e-06	IGS(trnM-CAU,nad2);IGS(nad1,rps7)
338201	338235	F	35	94.286	252465	252499	7.16e-06	IGS(rrn5,trnR-UCU);IGS(rps7,trnL-CAA)
335973	336001	P	29	100	284396	284424	7.16e-06	IGS(rrn5,trnR-UCU);IGS(trnM-CAU,nad2)
449251	449279	P	29	100	310025	310053	7.16e-06	IGS(atp9,rrn5);IGS(nad2,ccmC)
360201	360283	F	83	78.313	311743	311825	7.16e-06	IGS(trnL-UAG,rps13);IGS(ccmC,nad5)
440320	440348	P	29	100	331582	331610	7.16e-06	IGS(cox2,atp9);IGS(atp6,rrn5)
40458	40492	P	35	94.286	338201	338235	7.16e-06	IGS(trnL-CAA,rps7);IGS(rrn5,trnR-UCU)

## Sheet: Table S4
Table S4 Spatial Distribution of SSRs in the Mitochondrial Genome of Thymus mongolicus
SSR type	Repeats	Number of SSRs	Total
monomer	A/T	2	2
dimer	AG/CT	6	19
	AT/AT	13
trimer	AAC/GTT	5	28
	AAG/CTT	7
	AAT/ATT	7
	ACT/AGT	5
	AGC/CTG	2
	ATC/ATG	2
tetramer	AAAC/GTTT	1	36
	AAAG/CTTT	19
	AAAT/ATTT	1
	AAGC/CTTG	2
	AATC/ATTG	2
	AATG/ATTC	1
	ACAG/CTGT	1
	ACCG/CGGT	1
	ACCT/AGGT	1
	ACTG/AGTC	1
	AGAT/ATCT	2
	AGCC/CTGG	1
	AGCG/CGCT	1
	CCGG/CCGG	2
pentamer	AAGCT/AGCTT	1	3
	AATAC/ATTGT	1
	ACTAT/AGTAT	1
hexamer	/	/
Total			88

## Sheet: Table S5
Table S5 Microsatellite Repeats in the Mitochondrial Genome of Thymus mongolicus
SSR type	Structure of SSR Repeats	size	start	end	Location
p4	(AGAA)3	12	4398	4409	IGS(rrn5,ccmFc)
p3	(GTT)4	12	8434	8445	IGS(rrn5,ccmFc)
p4	(AGAA)3	12	9214	9225	IGS(rrn5,ccmFc)
p2	(TC)6	12	12496	12507	IGS(rrn5,ccmFc)
p4	(GAAA)3	12	15172	15183	IGS(ccmFc,rrn18)
p4	(AATC)3	12	16187	16198	IGS(ccmFc,rrn18)
p4	(TTTC)3	12	18268	18279	rrn18
p4	(TATT)3	12	22379	22390	IGS(trnW-CCA,trnL-CAA)
p4	(TAGA)3	12	24276	24287	IGS(trnW-CCA,trnL-CAA)
p2	(AT)5	10	40949	40958	IGS(trnL-CAA,rps7)
p3	(CTA)4	12	44579	44590	IGS(rps7,nad2)
p3	(TTC)4	12	55003	55014	IGS(rps7,nad2)
p3	(TTA)4	12	58962	58973	IGS(rps7,nad2)
p3	(CAG)4	12	67862	67873	IGS(rps7,nad2)
p3	(TGA)4	12	67902	67913	IGS(rps7,nad2)
p2	(TA)5	10	71987	71996	IGS(rps7,nad2)
p4	(CGGC)3	12	77335	77346	IGS(ccmC,nad5)
p3	(TAA)4	12	83744	83755	IGS(trnR-ACG,rrn26)
p2	(TA)5	10	92213	92222	IGS(rpl5,rrn5)
p2	(AG)6	12	100443	100454	IGS(rrn5,cox1)
p4	(ATAG)3	12	102917	102928	IGS(rrn5,cox1)
p4	(AAGA)3	12	107122	107133	IGS(rrn5,cox1)
p4	(CCTA)3	12	114133	114144	IGS(rrn5,cox1)
p3	(GTT)4	12	116929	116940	IGS(rrn5,cox1)
p5	(ATACA)3	15	126584	126598	IGS(cox1,trnY-GUA)
p2	(AT)6	12	133683	133694	nad2(intron)
p5	(CTATA)3	15	145711	145725	IGS(nad6,rrn5)
p2	(AT)6	12	148437	148448	IGS(nad6,rrn5)
p4	(GAAA)3	12	149235	149246	IGS(nad6,rrn5)
p4	(CTTT)3	12	151421	151432	IGS(nad6,rrn5)
p4	(ATTG)3	12	157455	157466	IGS(rrn5,nad3)
p1	(A)10	10	167940	167949	nad1
p2	(AT)5	10	172334	172343	IGS(mttB,atp4)
p4	(AAAG)3	12	189553	189564	IGS(rrn5,trnM-CAU)
p4	(TTTC)3	12	191739	191750	IGS(rrn5,trnM-CAU)
p2	(TA)6	12	192536	192547	IGS(rrn5,trnM-CAU)
p2	(TA)5	10	199506	199515	IGS(trnM-CAU,cox2)
p4	(TCTT)3	12	207138	207149	IGS(trnM-CAU,cox2)
p4	(TTCT)3	12	208823	208834	IGS(trnM-CAU,cox2)
p4	(CAAG)3	12	213139	213150	IGS(cox2,rpl5)
p3	(GTT)4	12	213725	213736	IGS(cox2,rpl5)
p3	(TAC)4	12	214752	214763	IGS(cox2,rpl5)
p3	(AAT)5	15	219695	219709	IGS(cox2,rpl5)
p2	(TA)5	10	221925	221934	IGS(cox2,rpl5)
p1	(A)10	10	238419	238428	IGS(trnS-UGA,ccmFn)
p4	(TTCT)3	12	243341	243352	IGS(nad1,rps7)
p3	(TCT)4	12	245883	245894	IGS(nad1,rps7)
p3	(TAG)4	12	248367	248378	IGS(nad1,rps7)
p2	(TA)5	10	251998	252007	IGS(rps7,trnL-CAA)
p4	(CCAG)3	12	259708	259719	IGS(nad5,nad4)
p4	(GAAA)3	12	260571	260582	IGS(nad5,nad4)
p2	(CT)5	10	262365	262374	nad4(intron)
p3	(TAG)4	12	264786	264797	nad4(intron)
p2	(GA)5	10	275366	275375	IGS(trnM-CAU,nad2)
p4	(AAGC)3	12	275921	275932	IGS(trnM-CAU,nad2)
p3	(CTA)4	12	279855	279866	IGS(trnM-CAU,nad2)
p3	(TTC)4	12	290279	290290	IGS(trnM-CAU,nad2)
p3	(TTA)4	12	294238	294249	IGS(trnM-CAU,nad2)
p3	(CAG)4	12	303138	303149	IGS(trnM-CAU,nad2)
p3	(TGA)4	12	303178	303189	IGS(trnM-CAU,nad2)
p2	(TA)5	10	307263	307272	IGS(trnM-CAU,nad2)
p4	(CGGC)3	12	312611	312622	IGS(ccmC,nad5)
p3	(TAA)4	12	319020	319031	IGS(trnR-ACG,cox1)
p3	(TTC)4	12	322911	322922	IGS(trnR-ACG,cox1)
p3	(CAA)4	12	328210	328221	IGS(trnR-ACG,cox1)
p2	(AG)6	12	336428	336439	IGS(rrn5,trnR-UCU)
p4	(AGAA)3	12	342261	342272	IGS(trnS-GCU,nad9)
p2	(TA)5	10	343820	343829	IGS(trnS-GCU,nad9)
p3	(TTC)4	12	344275	344286	IGS(trnS-GCU,nad9)
p4	(TTCA)3	12	355414	355425	IGS(nad9,trnQ-UUG)
p4	(AAGA)3	12	355711	355722	IGS(nad9,trnQ-UUG)
p2	(CT)5	10	356457	356466	IGS(nad9,trnQ-UUG)
p3	(TCT)4	12	356887	356898	IGS(trnQ-UUG,trnL-UAG)
p2	(AT)6	12	360954	360965	IGS(trnL-UAG,rps13)
p4	(GAAA)3	12	361752	361763	IGS(trnL-UAG,rps13)
p4	(AAGA)3	12	372856	372867	IGS(cob,atp1)
p5	(TAGCT)3	15	374608	374622	IGS(cob,atp1)
p4	(AGAC)3	12	386547	386558	IGS(ccmB,cox3)
p3	(TAA)4	12	402146	402157	IGS(atp8,nad5)
p3	(CTT)4	12	405139	405150	IGS(nad5,trnF-GAA)
p3	(TTA)4	12	417461	417472	IGS(nad1,trnM-CAU)
p4	(TTTG)3	12	420133	420144	IGS(nad1,trnM-CAU)
p4	(TCTT)3	12	420552	420563	IGS(nad1,trnM-CAU)
p4	(CTGA)3	12	425659	425670	IGS(trnM-CAU,trnQ-UUG)
p4	(GGTC)3	12	433737	433748	nad7(intron)
p4	(GAGC)3	12	435939	435950	IGS(nad7,cox2)
p4	(AGAA)4	16	441761	441776	IGS(cox2,atp9)
p3	(CAA)4	12	450714	450725	IGS(atp9,rrn5)

## Sheet: Table S6
Table S6 Pattern of Tandem Repeat Distribution in the Mitochondrial Genome of Thymus mongolicus
No.	Size	Copy Number	Percent Matches	Start	End	Repeat Sequence	Location
1	24	2.5	85	32040	32094	TTTGTCCAAGCCACTTCTTTTT	IGS(trnW-CCA,trnL-CAA)
2	21	3.2	77	32062	32129	TTTTTGTCCAAGTCACTTCTT	IGS(trnW-CCA,trnL-CAA)
3	18	2.3	100	34454	34495	CGATATTGATGCTAGTGA	IGS(trnW-CCA,trnL-CAA)
4	18	2.1	83	34448	34489	TGATATCGATATTGATGCTAG	IGS(trnW-CCA,trnL-CAA)
5	27	2.2	90	44559	44618	TACTAGATGATGTTGTACGACGACTAC	IGS(rps7,nad2)
6	31	2	93	82900	82960	TTTTTCATGTTGTCAAAGAGTTGAACAATGG	IGS(trnR-ACG,rrn26)
7	17	1.9	88	213406	213439	GAGTTAGTTAAAGAGTAA	IGS(cox2,rpl5)
8	27	2.2	90	248339	248398	CTAGTAGTAGTAGACGTACAACAGCAT	IGS(nad1,rps7)
9	27	2.2	90	279835	279894	TACTAGATGATGTTGTACGACGACTAC	IGS(trnM-CAU,nad2)
10	31	2	93	318176	318236	TTTTTCATGTTGTCAAAGAGTTGAACAATGG	IGS(trnR-ACG,cox1)

## Sheet: Table S7
Table S7 Frequency of codons in the protein-coding genes of the T. mongolicus mitogenome
Codon	Count	Codon	Count	Codon	Count	Codon	Count
UAA (*)	14	GGC (G)	82	AUG (M)	237	AGU (S)	135
UAG (*)	5	GGG (G)	97	AAC (N)	77	UCA (S)	142
UGA (*)	8	GGU (G)	192	AAU (N)	166	UCC (S)	124
GCA (A)	138	CAC (H)	47	CCA (P)	119	UCG (S)	100
GCC (A)	132	CAU (H)	152	CCC (P)	87	UCU (S)	173
GCG (A)	67	AUA (I)	163	CCG (P)	59	ACA (T)	100
GCU (A)	219	AUC (I)	192	CCU (P)	171	ACC (T)	107
UGC (C)	46	AUU (I)	304	CAA (Q)	180	ACG (T)	52
UGU (C)	68	AAA (K)	169	CAG (Q)	54	ACU (T)	162
GAC (D)	85	AAG (K)	116	AGA (R)	92	GUA (V)	161
GAU (D)	188	CUA (L)	150	AGG (R)	55	GUC (V)	96
GAA (E)	222	CUC (L)	83	CGA (R)	105	GUG (V)	113
GAG (E)	105	CUG (L)	70	CGC (R)	51	GUU (V)	165
UUC (F)	237	CUU (L)	200	CGG (R)	64	UGG (W)	134
UUU (F)	340	UUA (L)	242	CGU (R)	100	UAC (Y)	59
GGA (G)	202	UUG (L)	164	AGC (S)	80	UAU (Y)	207

## Sheet: Table S8
Table S8 Information on the Start and Stop Codons of Mitochondrial Genes in Thymus mongolicus
Group of genes	Gene name	Length	Start codon	Stop codon	Amino acid
ATP synthase	atp1	1521	ATG	TAG	507
	atp4	678	ATG	TAG	226
	atp6	825	ATG	TAA	275
	atp8	480	ATG	TAA	160
	atp9	222	ATG	TAA	74
Cytohrome c biogenesis	ccmB	621	ATG	TGA	207
	ccmC	696	ATG	TAG	232
	ccmC	696	ATG	TAG	232
	ccmFc	1248	ATG	TGA	416
	ccmFn	1740	ATG	TGA	580
Ubichinol cytochrome c reductase	cob	1182	ATG	TAA	394
Cytochrome c oxidase	cox1	1569	ATG	TGA	523
	cox2	768	ATG	TAA	256
	cox3	798	ATG	TGA	266
Maturases	matR	2028	ATG	TGA	676
Transport membrance protein	mttB	348	ATG	TAG	116
NADH dehydrogenase	nad1	978	ATG	TAA	326
	nad2	1467	ATG	TAA	489
	nad2	1467	ATG	TAA	489
	nad3	357	ATG	TAA	119
	nad4	1479	ATG	TGA	493
	nad4L	303	ACG(ATG)	TAA	101
	nad5	2013	ATG	TAA	671
	nad5	2013	ATG	TAA	671
	nad6	618	ATG	TAA	206
	nad7	1302	ATG	TAG	434
	nad9	573	ATG	TAA	191
Ribosomal proteins (LSU)	rpl5	270	ATG	TAA	90
	rpl5	270	ATG	TAA	90
Ribosomal proteins (SSU)	rps13	351	ATG	TGA	117
	rps7	243	ATG	TAA	81
	rps7	243	ATG	TAA	81
Ribosomal RNAs	rrn18	1761
	rrn26	3740
	rrn26	3740
	rrn5	119
	rrn5	116
	rrn5	119
	rrn5	119
	rrn5	119
Transfer RNAs	trnF-GAA	73
	trnL-CAA	81
	trnL-CAA	81
	trnL-TAG	80
	trnM-CAT	74
	trnM-CAT	74
	trnM-CAT	74
	trnM-CAT	74
	trnM-CAT	75
	trnM-CAT	73
	trnN-GTT	72
	trnN-GTT	72
	trnQ-TTG	72
	trnQ-TTG	72
	trnR-ACG	74
	trnR-ACG	74
	trnR-TCT	72
	trnS-GCT	87
	trnS-TGA	88
	trnW-CCA	74
	trnY-GTA	83

## Sheet: Table S9
Table S9. The table provides details on RNA editing sites in the mitochondrial genome of Thymus mongolicus, with ** marking the start codon acquisition and * indicating the stop codon acquisition.
Gene name	Editing position in Gene	Editing position in Codon	Codon Change	Amino Acid Change	Left motifs	Edited site	Right motifs	Probability
cox2**	443	148	ACG->AUG	Thr->Met	ACTCACTTTTGACAGTTATA	C	GATTCCAGAAGATGATCCAG	0.999
cob**	1160	387	ACG->AUG	Thr->Met	AGGAATTCCTAATTCTTACA	C	GGATAATGAAATAAAAAAAT	0.952
nad5*	835	279	CCG->UAG	Pro->End	GCTCCCCTTTATTTGAATAC	C	CGCCTACGGCTTTGATTGTT	1
atp4*	170	57	CAA->UAA	Gln->End	ATCAAGTTCGAAGAAGATAT	C	AATCTATAATGAAGAAATGA	0.996
atp4	199	67	CGU->UGU	Arg->Cys	ATGAAGAAATGATAGTAGCT	C	GTTGTTTTATAGGCTTTATC	0.974
atp4	296	99	UCG->UUG	Ser->Met	CCAGGCTATTCAGGAAGAAT	C	GCAGCAATTCCCCAATCCTA	0.998
atp4	308	103	CCC->CUC	Pro->Leu	GGAAGAATCGCAGCAATTCC	C	CAATCCTAACGAAGTAGTTC	0.999
atp4	329	110	CCU->CUU	Pro->Leu	CAATCCTAACGAAGTAGTTC	C	TCCGGAATCCAATGAACAAC	1
atp4	331	111	CCG->UCG	Pro->Ser	ATCCTAACGAAGTAGTTCCT	C	CGGAATCCAATGAACAACAA	0.903
atp4	332	111	CCG->CUG	Pro->Leu	TCCTAACGAAGTAGTTCCTC	C	GGAATCCAATGAACAACAAC	1
atp4	476	159	UCA->UUA	Ser->Leu	CCGAAACCTAAATGTTAAGT	C	AGCAACACTTCCAAATGCCA	0.999
atp4	488	163	CCA->CUA	Pro->Leu	TGTTAAGTCAGCAACACTTC	C	AAATGCCACTTCTTCTCGTC	0.987
atp4	497	166	ACU->AUU	Thr->Ile	AGCAACACTTCCAAATGCCA	C	TTCTTCTCGTCGCATCCGTC	0.982
atp6	104	35	ACA->AUA	Thr->Ile	CAATAATGACCCTTTGATTA	C	ATTAAAAAAAGGAAGGTTGT	0.925
atp6	221	74	UCA->UUA	Ser->Leu	TAAAAAGGGAGTAGGAAAGT	C	AGTATCAAATGGTTTTCAAT	0.997
atp6	341	114	UCG->UUG	Ser->Met	AAAGTATTTCCCTTGCATCT	C	GGTTACTTTTACTTTTTCGT	0.994
atp6	359	120	UCG->UUG	Ser->Met	CTCGGTTACTTTTACTTTTT	C	GTTATTTCGTAATCTGCAGG	0.991
atp6	36	12	UUC->UUU	Phe->Phe	TATGGCATTTGTCTTGATTT	C	GTGTTTTATTTCATTTTTTT	0.983
atp6	367	123	CGU->UGU	Arg->Cys	CTTTTACTTTTTCGTTATTT	C	GTAATCTGCAGGGTATGATA	1
atp6	506	169	UCA->UUA	Ser->Leu	TCTTCATTTTTTAAGCTTCT	C	ATTACCCGCAGGAGTCCCAC	0.997
atp6	565	189	CCU->UCU	Pro->Ser	TAGTACTCCTTGAGCTAATC	C	CTCATTGTTTTCGCGCATTA	0.999
atp6	568	190	CAU->UAU	His->Tyr	TACTCCTTGAGCTAATCCCT	C	ATTGTTTTCGCGCATTAAGC	1
atp8	240	80	UCC->UCU	Ser->Ser	GGTGTATCCTATATGTACTC	C	AGTTTATTCGAAGTATCCCA	0.99
atp8	30	10	UUC->UUU	Phe->Phe	TTAGATAAATTCACTTATTT	C	ACACAATTCTTCTGGTCATG	0.941
atp8	47	16	UCA->UUA	Ser->Leu	TTTCACACAATTCTTCTGGT	C	ATGCCTTTTCCTCTTTACTT	0.996
atp8	58	20	CUC->UCU	Leu->Ser	TCTTCTGGTCATGCCTTTTC	C	TCTTTACTTTCTATATTGCC	0.996
ccmB	128	43	UCA->UUA	Ser->Leu	AGGTTTTGAAAAAGACTTTT	C	ATGTCATTCCCATTTAGGTC	0.998
ccmB	137	46	UCC->UUC	Ser->Phe	AAAAGACTTTTCATGTCATT	C	CCATTTAGGTCCGATTCGGA	0.988
ccmB	148	50	CCG->UCG	Pro->Ser	CATGTCATTCCCATTTAGGT	C	CGATTCGGATCCCTCCGTTG	0.989
ccmB	149	50	CCG->CUG	Pro->Leu	ATGTCATTCCCATTTAGGTC	C	GATTCGGATCCCTCCGTTGT	0.996
ccmB	154	52	CGG->UGG	Arg->Trp	ATTCCCATTTAGGTCCGATT	C	GGATCCCTCCGTTGTTTCCT	0.978
ccmB	160	54	CCU->UCU	Pro->Ser	ATTTAGGTCCGATTCGGATC	C	CTCCGTTGTTTCCTTTTCCT	0.992
ccmB	164	55	CCG->CUG	Pro->Leu	AGGTCCGATTCGGATCCCTC	C	GTTGTTTCCTTTTCCTTCCG	0.99
ccmB	172	58	CCU->UCU	Pro->Ser	TTCGGATCCCTCCGTTGTTT	C	CTTTTCCTTCCGCACCCTTT	0.988
ccmB	193	65	CCU->UCU	Pro->Ser	CTTTTCCTTCCGCACCCTTT	C	CTCGAAATGAGAAAGAAGAT	0.928
ccmB	194	65	CCU->CUU	Pro->Leu	TTTTCCTTCCGCACCCTTTC	C	TCGAAATGAGAAAGAAGATG	0.996
ccmB	28	10	CAU->UAU	His->Tyr	GACTCTTTCTTGAACTATAT	C	ATAAACAGATCTTCTCCTCT	0.985
ccmB	286	96	CGG->UCG	Arg->Ser	TTCTACAATTGGTGGGTCAC	C	GGGTTATTCAAATAAGTCGT	0.976
ccmB	304	102	CGU->UGU	Arg->Cys	ACCGGGTTATTCAAATAAGT	C	GTGTTTTCCGTGGTTTTCCC	0.996
ccmB	313	105	CGU->UGU	Arg->Cys	TTCAAATAAGTCGTGTTTTC	C	GTGGTTTTCCCATGTTACAA	0.999
ccmB	338	113	CCG->CUG	Pro->Leu	TTTTCCCATGTTACAACTTC	C	GTACCAATTCGGTCGATCCG	0.997
ccmB	367	123	CGG->UGG	Arg->Trp	TCGGTCGATCCGGAATGGAT	C	GGTTAAACATTCCATTAGGG	0.979
ccmB	379	127	CCA->UCA	Pro->Ser	GAATGGATCGGTTAAACATT	C	CATTAGGGAGCCTGGTCTTG	0.919
ccmB	380	127	CCA->CUA	Pro->Leu	AATGGATCGGTTAAACATTC	C	ATTAGGGAGCCTGGTCTTGA	0.999
ccmB	424	142	CGU->UGU	Arg->Cys	TTCTGTGTGGTATTCATTCT	C	GTTCGGCTCTTGGAATCACA	0.994
ccmB	428	143	UCG->UUG	Ser->Met	GTGTGGTATTCATTCTCGTT	C	GGCTCTTGGAATCACATCCA	0.996
ccmB	467	156	UCG->UUG	Ser->Met	CAGCAGTGGTTGGAACAGCT	C	GCAAAATCCAACCACTTCAC	0.975
ccmB	475	159	CCA->UCA	Pro->Ser	GTTGGAACAGCTCGCAAAAT	C	CAACCACTTCACCTACTTCA	0.997
ccmB	476	159	CCA->CUA	Pro->Leu	TTGGAACAGCTCGCAAAATC	C	AACCACTTCACCTACTTCAT	0.996
ccmB	485	162	UCA->UUA	Ser->Leu	CTCGCAAAATCCAACCACTT	C	ACCTACTTCATTGCCCCCAA	0.985
ccmB	494	165	UCA->UUA	Ser->Leu	TCCAACCACTTCACCTACTT	C	ATTGCCCCCAACCCTTTCTC	0.987
ccmB	502	168	CCA->UCC	Pro->Ser	CTTCACCTACTTCATTGCCC	C	CAACCCTTTCTCGTACCTCT	0.972
ccmB	503	168	CCA->CUA	Pro->Leu	TTCACCTACTTCATTGCCCC	C	AACCCTTTCTCGTACCTCTA	0.991
ccmB	512	171	UCU->UUU	Ser->Phe	TTCATTGCCCCCAACCCTTT	C	TCGTACCTCTATTGAAACAG	0.981
ccmB	514	172	CGU->UGU	Arg->Cys	CATTGCCCCCAACCCTTTCT	C	GTACCTCTATTGAAACAGAA	0.995
ccmB	551	184	UCA->UUA	Ser->Leu	AGAATGGTTTCATGTTCTTT	C	ATCGATTGGTTATTCCTCTC	0.997
ccmB	554	185	UCG->UUG	Ser->Met	ATGGTTTCATGTTCTTTCAT	C	GATTGGTTATTCCTCTCCGT	0.994
ccmB	566	189	UCC->UUC	Ser->Phe	TCTTTCATCGATTGGTTATT	C	CTCTCCGTTCGTATCTCTTT	0.997
ccmB	569	190	UCU->UUU	Ser->Phe	TTCATCGATTGGTTATTCCT	C	TCCGTTCGTATCTCTTTTTC	0.979
ccmB	572	191	CCG->CUG	Pro->Leu	ATCGATTGGTTATTCCTCTC	C	GTTCGTATCTCTTTTTCCAA	0.999
ccmB	596	199	UCG->UUG	Ser->Met	CGTATCTCTTTTTCCAATTT	C	GGTCTCGATTAGTTCACAAG	0.995
ccmB	80	27	UCG->UUG	Ser->Met	GAGTTTTTCTCTATTTCTCT	C	GTATATCGTCGTAACGCCCT	0.959
ccmB	87	29	AUC->AUU	Ile->Ile	TCTCTATTTCTCTCGTATAT	C	GTCGTAACGCCCTTAATGCT	0.953
ccmC	103	35	CAU->UAU	His->Tyr	TCTTAACAGCGATGGCTATT	C	ATTTAAGTCTTCGGGTAGCA	0.999
ccmC	115	39	CGG->UGG	Arg->Trp	TGGCTATTCATTTAAGTCTT	C	GGGTAGCACCACTAGATCTT	0.991
ccmC	133	45	CUU->UUU	Leu->Phe	TTCGGGTAGCACCACTAGAT	C	TTCAACAAGGTGGAAATTCT	0.987
ccmC	161	54	CCC->CUC	Pro->Leu	AGGTGGAAATTCTCGTATTC	C	CTATGTACATGTTCCTGCGG	0.999
ccmC	179	60	GCG->GUG	Ala->Val	TCCCTATGTACATGTTCCTG	C	GGCTCGGATGAGTATTCTTG	0.999
ccmC	184	62	CGG->UGG	Arg->Trp	ATGTACATGTTCCTGCGGCT	C	GGATGAGTATTCTTGTTTAT	0.994
ccmC	281	94	ACA->AUA	Thr->Ile	TCGCTCTTCCGGAACCGGTA	C	AGAAATGGGTGCTTTTTCTA	0.976
ccmC	299	100	UCU->UUU	Ser->Phe	TACAGAAATGGGTGCTTTTT	C	TACGTTGTTTACCTTAGTTA	0.993
ccmC	331	111	CGG->UGG	Arg->Trp	CCTTAGTTACTGGGGGGTTT	C	GGGGAAGACCTATGTGGGGC	0.999
ccmC	38	13	UCA->UUA	Ser->Leu	ACAACCTTATTTTTTGATGT	C	AAAGACCAGGAGCTACGCGC	0.93
ccmC	395	132	UCG->UUA	Ser->Leu	TTTAACCTCTGTATTCATCT	C	GTTCCTTATTTACCTGGGTG	0.996
ccmC	399	133	UUC->UUU	Phe->Phe	ACCTCTGTATTCATCTCGTT	C	CTTATTTACCTGGGTGCACT	0.994
ccmC	400	134	CUU->UUU	Leu->Phe	CCTCTGTATTCATCTCGTTC	C	TTATTTACCTGGGTGCACTG	0.999
ccmC	436	146	CCU->UCU	Pro->Ser	CACTGTGTTTTCAAAAGCTT	C	CTGTCGAACCGGCTCCTATT	0.998
ccmC	446	149	CCG->CUG	Pro->Leu	TCAAAAGCTTCCTGTCGAAC	C	GGCTCCTATTTCAATCCGTG	0.999
ccmC	451	151	CCU->UCU	Pro->Ser	AGCTTCCTGTCGAACCGGCT	C	CTATTTCAATCCGTGCTGGA	0.999
ccmC	458	153	UCA->UUA	Ser->Leu	TGTCGAACCGGCTCCTATTT	C	AATCCGTGCTGGACCGATCG	0.979
ccmC	463	155	CGU->UGU	Arg->Cys	AACCGGCTCCTATTTCAATC	C	GTGCTGGACCGATCGATATA	0.999
ccmC	467	156	GCU->GUU	Ala->Val	GGCTCCTATTTCAATCCGTG	C	TGGACCGATCGATATACCAA	0.992
ccmC	473	158	CCG->CUG	Pro->Leu	TATTTCAATCCGTGCTGGAC	C	GATCGATATACCAATAATCA	0.995
ccmC	497	166	UCU->UUU	Ser->Phe	CGATATACCAATAATCAAGT	C	TTCAGTCAACTGGTGGAATA	0.999
ccmC	521	174	UCG->UUG	Ser->Met	AGTCAACTGGTGGAATACAT	C	GCATCAACCTGGGAGCATTA	0.999
ccmC	548	183	UCU->UUU	Ser->Phe	ACCTGGGAGCATTAGCCGAT	C	TGGTACATCAATACATGTTC	0.994
ccmC	568	190	CCU->UCU	Pro->Ser	CTGGTACATCAATACATGTT	C	CTATGCCCATTCCAATCTTG	0.999
ccmC	575	192	CCC->CUC	Pro->Leu	ATCAATACATGTTCCTATGC	C	CATTCCAATCTTGTCTAACT	0.998
ccmC	605	202	UCC->UUC	Ser->Phe	CTTGTCTAACTTTGCTAACT	C	CCCCTTATCAACCCCTATCT	0.999
ccmC	608	203	CCC->CUC	Pro->Leu	GTCTAACTTTGCTAACTCCC	C	CTTATCAACCCCTATCTTGT	0.999
ccmC	614	205	UCA->UUA	Ser->Leu	CTTTGCTAACTCCCCCTTAT	C	AACCCCTATCTTGTTCGTTC	0.924
ccmC	624	208	AUC->AUU	Ile->Ile	TCCCCCTTATCAACCCCTAT	C	TTGTTCGTTCTGGAAACACG	0.948
ccmC	650	217	CCU->CUU	Pro->Leu	CGTTCTGGAAACACGTCTTC	C	TATTCCATCTTTTCTCGAAT	0.99
ccmC	656	219	CCA->CUA	Pro->Leu	GGAAACACGTCTTCCTATTC	C	ATCTTTTCTCGAATCTCCTT	0.995
ccmC	673	225	CCU->UCU	Pro->Ser	TTCCATCTTTTCTCGAATCT	C	CTTTAAAGGAAGAAATCAAA	0.994
ccmC	76	26	CGG->UGG	Arg->Trp	CGCAAATTCTCATTGGATCT	C	GGTTGTTCTTAACAGCGATG	1
ccmFc	103	35	CCC->UCC	Pro->Ser	GGTTCGTCAGTAGAGATGTT	C	CCACAGGTGCCCCTTTTTCC	0.999
ccmFc	1165	389	CGG->UGG	Arg->Trp	TGCCTTTTATTTTTTTTATT	C	GGATCGGATTTATGTTGGCT	0.997
ccmFc	1170	390	AUC->AUU	Ile->Ile	TTTATTTTTTTTATTCGGAT	C	GGATTTATGTTGGCTTCGTT	0.978
ccmFc	122	41	UCC->UUC	Ser->Phe	TCCCACAGGTGCCCCTTTTT	C	CAATGGTACTATAATTCCTA	0.999
ccmFc	146	49	CCU->CUU	Pro->Leu	TGGTACTATAATTCCTATTC	C	TATCCCTTCATTCCCTCTTT	0.992
ccmFc	151	51	CCU->UCU	Pro->Ser	CTATAATTCCTATTCCTATC	C	CTTCATTCCCTCTTTTGGTC	0.993
ccmFc	155	52	UCA->UUA	Ser->Leu	AATTCCTATTCCTATCCCTT	C	ATTCCCTCTTTTGGTCTATC	0.941
ccmFc	310	104	CGU->UGU	Arg->Cys	GAGCTAGAAACGCCCTATTT	C	GTTTCGTTCCCGTTCTTCAT	0.998
ccmFc	38	13	UCC->UUC	Ser->Phe	CTTTTTCTTTTTAATTACTT	C	CATGGTCGTGCCTCGTGGCA	0.987
ccmFc	406	136	CGU->UGU	Arg->Cys	TGCTCGGTTTACTATTCTTT	C	GTACTTTCTTCTTTTTACCA	0.993
ccmFc	50	17	CCU->CUU	Pro->Leu	AATTACTTCCATGGTCGTGC	C	TCGTGGCACGGCAGCACCCG	1
ccmFc	52	18	CGU->UGU	Arg->Cys	TTACTTCCATGGTCGTGCCT	C	GTGGCACGGCAGCACCCGTA	0.984
ccmFn	1276	426	CGG->UGG	Arg->Trp	GAATTTGGATCTTGGCATGT	C	GGTGGTTTTTAACCGTAGGC	0.964
ccmFn	1304	435	CCA->CUA	Pro->Leu	TTTAACCGTAGGCATTTTGC	C	AGGAAGTTGGTGGGCTCATC	1
ccmFn	1321	441	CAU->UAU	His->Tyr	TGCCAGGAAGTTGGTGGGCT	C	ATCATGAATTAGGTCGGGGT	1
ccmFn	1336	446	CGG->UGG	Arg->Trp	GGGCTCATCATGAATTAGGT	C	GGGGTGGCTGGTGGTTTCGG	0.999
ccmFn	1354	452	CGU->UCU	Arg->Ser	GTCGGGGTGGCTGGTGGTTT	C	GGGATCCCGTAGAAAATGCT	0.999
ccmFn	137	46	UCG->UUG	Ser->Met	TCTTTCTTTCCTTGGTCTTT	C	GTTCTGTCATATTCCTAATA	0.996
ccmFn	1387	463	CGG->UGG	Arg->Trp	AAAATGCTTCTTTTATGCCT	C	GGGTATTAGCCACAGCTTGT	1
ccmFn	1448	483	UCC->UUC	Ser->Phe	CCTTCTTCATTCTTGTACCT	C	CTTTCTTAATATTGTGACTT	0.995
ccmFn	1472	491	CCA->CUA	Pro->Leu	TCTTAATATTGTGACTTTTC	C	ATGCTGTGTCTCAGGAACCT	0.999
ccmFn	1484	495	UCA->UUA	Ser->Leu	GACTTTTCCATGCTGTGTCT	C	AGGAACCTTTTCAATACGGT	1
ccmFn	151	51	CCU->UCU	Pro->Ser	GTCTTTCGTTCTGTCATATT	C	CTAATAACTTATCCAATTAC	0.992
ccmFn	1519	507	CCC->UCC	Pro->Ser	TACGGTCCGGATTGCTAGCT	C	CCGTTCATAGTTTTGCTACA	0.999
ccmFn	248	83	UCA->UUA	Ser->Leu	TCATGAGGGTAGTATTTTAT	C	ATGGTGTCGGATCCTAAGTT	0.999
ccmFn	256	86	CGG->UGG	Arg->Trp	GTAGTATTTTATCATGGTGT	C	GGATCCTAAGTTTTTATGGA	0.999
ccmFn	283	95	CUU->UUU	Leu->Phe	TAAGTTTTTATGGATTCCTT	C	TTTGTTATTGTTACCGGGGT	0.977
ccmFn	371	124	UCG->UUG	Ser->Met	TCTTTTTTATTCCTTTCTTT	C	GAACTTCGTGAAGAACTCCA	0.942
ccmFn	378	126	UUC->UUU	Phe->Phe	TATTCCTTTCTTTCGAACTT	C	GTGAAGAACTCCATTCTATC	0.973
ccmFn	38	13	CCG->CUG	Pro->Leu	CTTTCATTATTCGTTATTTC	C	GGGTCTTTTCGTTGCATTCA	0.996
ccmFn	713	238	CCU->CUU	Pro->Leu	CATTGCTTTGTTTTTCTCTC	C	TTTCCTATCAGCGAGTTCCG	0.999
ccmFn	722	241	UCA->UUA	Ser->Leu	GTTTTTCTCTCCTTTCCTAT	C	AGCGAGTTCCGACCCTTTTG	0.997
ccmFn	760	254	CGU->UGU	Arg->Cys	TTGTTCGAAATTTCTTCGTT	C	GTACCGAACCGCTTGCAGAA	0.998
ccmFn	782	261	UCA->UUA	Ser->Leu	TACCGAACCGCTTGCAGAAT	C	AAATCCTGTTCCACAAGATC	0.981
ccmFn	794	265	CCA->CUA	Pro->Leu	TGCAGAATCAAATCCTGTTC	C	ACAAGATCCTATATCAGCTA	0.999
ccmFn	809	270	UCA->UUA	Ser->Leu	TGTTCCACAAGATCCTATAT	C	AGCTATACATCCTCCTTGCA	0.991
ccmFn	958	320	CGC->UGC	Arg->Cys	AAAAGACTGGAAGACTCTTT	C	GCTCTGTTGGATGCGTCGGA	0.954
ccmFn	98	33	CCU->CUU	Pro->Leu	ACCAGTGTTTGGTGCAGCAC	C	TGCATTTTGGTGTATTCTTC	0.999
cob	1015	339	CGC->UGC	Arg->Cys	TTTGGTTGCTTTTGGCGGAT	C	GCTTACTACTAGGTTGGATC	0.999
cob	1084	362	CCU->UCU	Pro->Ser	TTACTATTGGACAAATCTCC	C	CTTTTCTTTTCTTTCTCTTT	0.998
cob	358	120	CGG->UGG	Arg->Trp	GCAGTCCTAGGGAATTTGTT	C	GGTGTGTGGGAGTAGTGATC	0.996
cob	42	14	CCC->CCU	Pro->Pro	TTCTCTCTTCTTAAACAACC	C	ATATCCTCCACAGTTAATGA	0.984
cob	568	190	CAU->UAU	His->Tyr	ATCGTTTTTTCAGTCTTCAT	C	ATTTACTCCCCTTTATTTTA	0.994
cob	675	225	AUC->AUU	Ile->Ile	CATTCAGAGATGGATAAGAT	C	TCCTTTTACCCGTATTTTTA	0.988
cob	853	285	CAU->UAU	His->Tyr	AGTGGTATTTCCTACCGATC	C	ATGCCATTCTTCGTAGTATA	0.999
cob	908	303	UCA->UUA	Ser->Leu	AGGTGTAGCGGCAATAGCAT	C	AGTATTTATCTGCCTGTTGG	0.992
cob	982	328	CAC->UAC	His->Tyr	GTTCAAGTTTTCGCCCTATT	C	ACCAAGGCCTCTTTTGGTTG	0.945
cox1	1186	396	CAC->UAC	His->Tyr	TTGCTTTATTTGCAGGATTT	C	ACTATTGGGTAGGTAAAATC	1
cox1	1405	469	CGU->UGU	Arg->Cys	TATCCGTAGTTGGGATTTGT	C	GTTTCTTCGTGGTCGTAACA	1
cox1	1433	478	UCA->UUA	Ser->Leu	CGTGGTCGTAACAATCACTT	C	AAGCAGTGGAAAGAACAAAA	0.999
cox1	1489	497	CCA->UCA	Pro->Ser	CTTGGGCTGTTGAACAGAAT	C	CAACCACACCGGAATGGATG	0.998
cox1	1499	500	CCG->UCG	Pro->Ser	TGAACAGAATCCAACCACAC	C	GGAATGGATGGTACAAAGTC	1
cox1	242	81	UCU->UUU	Ser->Phe	GCCGGCGATGATAGGTGGAT	C	TGGTAATTGGTCTGTTCCGA	0.998
cox1	254	85	UCU->UUU	Ser->Phe	AGGTGGATCTGGTAATTGGT	C	TGTTCCGATTCTGATAGGTG	1
cox1	452	151	UCU->UUU	Ser->Phe	AGCAGTTGATTTAGCAATTT	C	TAGTCTTCATCTATCTGGTG	1
cox1	515	172	UCC->UUC	Ser->Phe	CAATTTTATAACAACTATCT	C	CAACATGCGTGGACCTGGAA	1
cox1	551	184	UCA->UUA	Ser->Leu	TGGAATGACTATGCATAGAT	C	ACCCCTATTTGTTTGGTCCG	1
cox1	590	197	CCA->CUA	Pro->Leu	CGTTCTAGTGACAGCATTCC	C	ACTTTTATTATCACTTCCGG	0.999
cox1	715	239	CGG->UGG	Arg->Trp	TATTATACCAGCATCTCTTT	C	GGTTCTTCGGTCACCCTGAA	0.993
cox1	761	254	UCC->UUC	Ser->Phe	CATCCTCATTCTGCCTGGAT	C	CGGTATCATAAGTCATATCG	0.995
cox2	461	154	CCA->CUA	Pro->Leu	TACGATTCCAGAAGATGATC	C	AGAATTGGGTCAATCACGTT	1
cox2	476	159	UCA->UUA	Ser->Leu	TGATCCAGAATTGGGTCAAT	C	ACGTTTATTAGAAGTGGACA	1
cox2	544	182	CCU->CUU	Pro->Leu	ATTTACGTATTATTGTAACA	C	CTGCTGATGTACCTCATAGT	0.998
cox2	557	186	CCU->CUU	Pro->Leu	TGTAACACCTGCTGATGTAC	C	TCATAGTTGGGCTGTACCTT	0.996
cox2	623	208	ACC->AUC	Thr->Ile	ACCTGGTCGTTTAAATCAGA	C	CTCTATTTCGGTACAACGAG	0.907
cox2	632	211	UCG->UUG	Ser->Met	TTTAAATCAGACCTCTATTT	C	GGTACAACGAGAAGGAGTTT	0.999
cox2	71	24	UCU->UUU	Ser->Phe	AGAACCATGGCAATTAGGAT	C	TCAAGATGCAGCAACACCTA	0.998
cox2	721	241	CCU->UCU	Pro->Ser	CTATCGTCGTAGAAGCTGTT	C	CTAGGAAAGATTATGGTTCT	0.999
cox2	742	248	CGG->UGG	Arg->Trp	CTAGGAAAGATTATGGTTCT	C	GGGTATCCAATCAATTAATC	0.999
cox3	245	82	CCU->CUU	Pro->Leu	CAAAGTCGTACAATTAGGAC	C	TCGATATGGTTTTATTCTTT	0.995
cox3	304	102	CGG->UGG	Arg->Trp	TGTTCTTTTTTGCTTTTTTT	C	GGGCTTCTTCTCATTCTTCT	0.988
cox3	311	104	UCU->UUU	Ser->Phe	TTTTGCTTTTTTTCGGGCTT	C	TTCTCATTCTTCTTTGGCAC	0.997
cox3	314	105	UCU->UUU	Ser->Phe	TGCTTTTTTTCGGGCTTCTT	C	TCATTCTTCTTTGGCACCTA	0.993
cox3	419	140	CCC->CUC	Pro->Leu	TTTTCTTAATACCCTTATTC	C	CCCTTCATCCGGAGCTGCCG	0.998
cox3	422	141	CCU->CUU	Pro->Leu	TCTTAATACCCTTATTCCCC	C	TTCATCCGGAGCTGCCGTAA	0.993
cox3	566	189	UCC->UUC	Ser->Phe	GGAATATTATCAAGCACCCT	C	CACTATTTCGGATAGTATTT	1
cox3	754	252	CGG->UGG	Arg->Trp	GGCATTTTGTAGACGTGGTT	C	GGTTATTCCCATTTGTCTCT	1
cox3	764	255	CCA->CUA	Pro->Leu	AGACGTGGTTCGGTTATTCC	C	ATTTGTCTCTATCTATTGGT	1
matR	1673	558	UCC->UUC	Ser->Phe	CGAAGACATCGTAAATTGGT	C	CGCGGGCATCGCGATAAGTC	0.987
matR	1694	565	CCU->CUU	Pro->Leu	CGCGGGCATCGCGATAAGTC	C	TCTGTCCTACTACAGGTGCC	0.999
matR	1714	572	CGC->UGC	Arg->Cys	CTCTGTCCTACTACAGGTGC	C	GCGACAACCTTTACCAAGTC	1
matR	1750	584	CAC->UAC	His->Tyr	AAGTCCGAACAATTGTAGAC	C	ACCAGATCCGCTGGTCTGCA	0.984
matR	1781	594	CCG->CUG	Pro->Leu	CTGGTCTGCAATATTCACCC	C	GGCCCACAAGCACAAATCCT	0.997
matR	1820	607	CCA->CUA	Pro->Leu	CTCGGCGCGGAATATAATCC	C	AAAGTACTCCAAAGACTCAA	0.998
matR	1838	613	UCA->UUA	Ser->Leu	CCCAAAGTACTCCAAAGACT	C	AAATAGAGTCAATCAAGAAG	0.996
matR	326	109	CCA->CUA	Pro->Leu	TGTATTACTATCGGCCCTAC	C	AGGCAACATCTACCTACACA	0.983
matR	413	138	UCG->UUG	Ser->Met	GATTGTTCAGAGAATTAGAT	C	GGTTCTATTAAGGACAGGTC	0.983
mttB	100	34	CGG->UGG	Arg->Trp	AGATACCTGTAATTGTGATC	C	GTTTGCTAGAACCAAGGGGT	0.99
mttB	113	38	CCA->CUA	Pro->Leu	TGTGATCCGTTTGCTAGAAC	C	AAGGGGTCTTTCTGTAGAAA	0.993
mttB	137	46	UCC->UUC	Ser->Phe	GGGTCTTTCTGTAGAAACTT	C	CACGAACAATCGTCGTTTTT	0.985
mttB	169	57	CCG->UCG	Pro->Ser	GTCGTTTTTTGATGGTTTTT	C	CGCTTCTCACAGCTGCTCTT	0.997
mttB	175	59	CUC->UUC	Leu->Phe	TTTTGATGGTTTTTCCGCTT	C	TCACAGCTGCTCTTTCCACA	0.971
mttB	226	76	CGU->UGU	Arg->Cys	TCTGGTGCCAAATTGTCGCC	C	GTTTCCTTATTTCTTTGATA	0.996
mttB	231	77	UUC->UUU	Phe->Phe	TGCCAAATTGTCGCCCGTTT	C	CTTATTTCTTTGATAATAGA	0.97
mttB	272	91	UCG->UUG	Ser->Met	GTTGGCTATCTTTGTGGCAT	C	GATTGTACAAGTTCGTGAAG	0.999
mttB	31	11	CAU->UAU	His->Tyr	TACAACCTAAGATCTATGAC	C	ATATTATGTTAACTGTTCGT	0.997
mttB	56	19	UCG->UUG	Ser->Met	TATGTTAACTGTTCGTATTT	C	GTTCATTCCATCGGTATGCT	0.994
mttB	64	22	CCA->UCA	Pro->Ser	CTGTTCGTATTTCGTTCATT	C	CATCGGTATGCTCCCAGATA	0.986
nad1	215	72	UCC->UUC	Ser->Phe	ACCAAGTAGTGCTAATTTCT	C	CCTTTTTAGAATGGCTCCAG	1
nad1	265	89	CGG->UGG	Arg->Trp	TTATGTTAAGTCTGGTCGCT	C	GGGCCGTTGTACCTTTTGAT	0.999
nad1	307	103	CCG->UCG	Pro->Ser	ATGGTATGGTATTGTCAGAT	C	CGAACATAGGGCTACTTTAT	0.995
nad1	308	103	CCG->CUG	Pro->Leu	TGGTATGGTATTGTCAGATC	C	GAACATAGGGCTACTTTATT	1
nad1	376	126	CGG->UGG	Arg->Trp	ATGGAATTATTATAGCAGGT	C	GGTCTAGTAATTCGAAATAT	0.999
nad1	401	134	UCU->UUU	Ser->Phe	TAGTAATTCGAAATATGCCT	C	TCTAGGAGCATTACGATCTG	1
nad1	436	146	CCU->UCU	Pro->Ser	GATCTGCAGCTCAAATGGTC	C	CTTATGAAGTCTCTATTGGT	0.998
nad1	490	164	CCC->UCC	Pro->Ser	CTGTACTAATATGTGTAGGT	C	CCCGTAATTCGAGTGAGATT	0.997
nad1	492	164	CCC->CCU	Pro->Pro	GTACTAATATGTGTAGGTCC	C	CGTAATTCGAGTGAGATTGT	0.989
nad1	493	165	CGU->UGU	Arg->Cys	TACTAATATGTGTAGGTCCC	C	GTAATTCGAGTGAGATTGTC	0.995
nad1	500	167	UCG->UUG	Ser->Met	ATGTGTAGGTCCCCGTAATT	C	GAGTGAGATTGTCATGGCGC	1
nad1	536	179	UCC->UUC	Ser->Phe	GGCGCAAAAGCAGATATGGT	C	CGGTATTCCCTTGTTCCCTG	0.997
nad1	537	179	UCC->UCU	Ser->Ser	GCGCAAAAGCAGATATGGTC	C	GGTATTCCCTTGTTCCCTGT	0.993
nad1	635	212	UCA->UUA	Ser->Leu	CCCAGAAGCGGAAGCTGAAT	C	AGTTGCAGGCTATAATGTAG	0.999
nad1	674	225	UCU->UUU	Ser->Phe	AGAATATTCTTCAATGGGTT	C	TGCTCTTTTTTTTTTGGGAG	0.998
nad1	725	242	CCA->CUA	Pro->Leu	TATGATCTTAATGACTGGTC	C	ATGCACATCGCTCTCTCCAG	0.997
nad1	740	247	UCU->UUU	Ser->Phe	TGGTCCATGCACATCGCTCT	C	TCCAGGAGGTTGGCCGCCTA	0.999
nad1	743	248	CCA->CUA	Pro->Leu	TCCATGCACATCGCTCTCTC	C	AGGAGGTTGGCCGCCTATCC	0.999
nad1	755	252	CCG->CUG	Pro->Leu	GCTCTCTCCAGGAGGTTGGC	C	GCCTATCCTAGATCTTCCCA	0.995
nad1	779	260	UCC->UUC	Ser->Phe	TATCCTAGATCTTCCCATTT	C	CAAGAAGATCCCCGGCTCGA	0.999
nad1	823	275	CUC->UUC	Leu->Phe	GGTTTAGTATCAAGGTGATT	C	TCTTTCTGTTCCTATATATA	0.99
nad1	898	300	CGG->UGG	Arg->Trp	ATCAATTAATGGGACTTGGC	C	GGAAAGTGTTCTTGCCTCTA	0.999
nad1	928	310	CGG->UGG	Arg->Trp	TCTTGCCTCTATCATTAGCT	C	GGGTAGTCGTCGTTTCTGGT	0.999
nad2	1028	343	UCA->UUA	Ser->Leu	TGGTATCTTTATTTATGCAT	C	AATGACGATAGATGCATTCG	0.999
nad2	1058	353	UCA->UUA	Ser->Leu	AGATGCATTCGCCATAGTTT	C	AGCATTACGGCAAACCCGTG	0.997
nad2	1246	416	CUA->UUA	Leu->Leu	GTGGGGCTGACTTACTAGCC	C	TAGTGGGAGTAGTGACTAGC	0.957
nad2	1276	426	CGU->UGU	Arg->Cys	TAGTGACTAGCGTTATAGGT	C	GTTTTTATTATATACGCTTA	1
nad2	1298	433	GCG->GUG	Ala->Val	TTTTTATTATATACGCTTAG	C	GAAAAGAATGTTTTTTGATA	1
nad2	1400	467	UCA->UUA	Ser->Leu	GACTTCCTCTTTCATTACTT	C	ATTCTTTCCATATCCCTCTC	0.964
nad2	1408	470	CCA->UCA	Pro->Ser	CTTTCATTACTTCATTCTTT	C	CATATCCCTCTCCTTTGTTC	0.976
nad2	1409	470	CCA->CUA	Pro->Leu	TTTCATTACTTCATTCTTTC	C	ATATCCCTCTCCTTTGTTCT	0.991
nad2	1416	472	CCC->CCU	Pro->Pro	ACTTCATTCTTTCCATATCC	C	TCTCCTTTGTTCTCAGTTAC	0.976
nad2	1457	486	UCA->UUA	Ser->Leu	TCATCAAATGGCACTCAGTT	C	ATATCTTTAA----------	0.997
nad2	223	75	CUU->UUU	Leu->Phe	ATAATATATTCTGGAATAAT	C	TTTTTAGGAGGGACAATTTT	0.94
nad2	26	9	UCC->UUC	Ser->Phe	CAATCTTTTTTTAGCGGTTT	C	CCCAGAGATTTTTATCATTA	0.997
nad2	308	103	UCU->UUU	Ser->Phe	CATTTCGATGTGTTTCGATT	C	TTCCGAACAAGAGAGGTTTG	0.997
nad2	311	104	UCC->UUC	Ser->Phe	TTCGATGTGTTTCGATTCTT	C	CGAACAAGAGAGGTTTGATG	0.999
nad2	356	119	CCA->CUA	Pro->Leu	TGAATTCATTGTATTAATTC	C	ACTTCCTACTCGCAGTATGC	0.995
nad2	361	121	CCU->UCU	Pro->Ser	TCATTGTATTAATTCCACTT	C	CTACTCGCAGTATGCTCTTT	0.999
nad2	367	123	CGC->UGC	Arg->Cys	TATTAATTCCACTTCCTACT	C	GCAGTATGCTCTTTATGATC	0.989
nad2	401	134	UCA->UUA	Ser->Leu	TATGATCTCGGCTTATGATT	C	AATTGCCATGTATTTAGCTA	0.998
nad2	428	143	CCU->CUU	Pro->Leu	CATGTATTTAGCTATTGAGC	C	TCAAAGTTTATGTTTTTATG	0.999
nad2	497	166	UCG->UUG	Ser->Met	ATTTTCCACGGAAGCCGGCT	C	GAAATATTTGATCTTAGGTG	0.999
nad2	788	263	UCU->UUU	Ser->Phe	TGCGCCTAAAATCTCTATTT	C	TGCTAATATTTCACGTCTTT	1
nad2	800	267	UCA->UUA	Ser->Leu	CTCTATTTCTGCTAATATTT	C	ACGTCTTTCTATTTATGGTT	0.978
nad2	809	270	UCU->UUU	Ser->Phe	TGCTAATATTTCACGTCTTT	C	TATTTATGGTTCTTATGGAG	0.999
nad2	928	310	CAU->UAU	His->Tyr	AAGTCAAAAGACTTCTAGCT	C	ATAGTTCAATTGGACATGTA	0.996
nad2	958	320	CGU->UGU	Arg->Cys	TTGGACATGTAGGTTATATT	C	GTATTGGTTTCTCATGTGGA	0.999
nad3	124	42	CAC->UAC	His->Tyr	ATCCAGAAAAATTGTCGGCC	C	ACGAATGTGGTTTCGATCCT	0.999
nad3	146	49	UCC->UUC	Ser->Phe	CGAATGTGGTTTCGATCCTT	C	CGGTGATGCCAGAAGTCGTT	1
nad3	208	70	CCU->UCU	Pro->Ser	TTTCCATTTTATTTATTATT	C	CTGATCCGGAAGTCACCTTT	0.999
nad3	209	70	CCU->CUU	Pro->Leu	TTCCATTTTATTTATTATTC	C	TGATCCGGAAGTCACCTTTT	0.997
nad3	215	72	CCG->CUG	Pro->Leu	TTTATTTATTATTCCTGATC	C	GGAAGTCACCTTTTCCTTTC	0.991
nad3	230	77	UCC->UUC	Ser->Phe	TGATCCGGAAGTCACCTTTT	C	CTTTCCTTGGGCAGTACCTC	0.998
nad3	247	83	CCU->UCU	Pro->Ser	TTTCCTTTCCTTGGGCAGTA	C	CTCCCAACAAGATTGATCCC	0.991
nad3	251	84	CCC->CUC	Pro->Leu	CTTTCCTTGGGCAGTACCTC	C	CAACAAGATTGATCCCTTTG	0.981
nad3	266	89	CCC->CUC	Pro->Leu	ACCTCCCAACAAGATTGATC	C	CTTTGGATCTTGGTCCATGA	0.999
nad3	275	92	UCU->UUU	Ser->Phe	CAAGATTGATCCCTTTGGAT	C	TTGGTCCATGATGGCCTTTT	0.992
nad3	317	106	UCU->UUU	Ser->Phe	ATTGATTTTGACGATTGGAT	C	TCTCTATGAATGGAAAAGGG	1
nad3	44	15	UCG->UUG	Ser->Met	GATCTATTTAGTGATCAGTT	C	GCTAGTTTCTTTGATTCCAC	1
nad3	62	21	CCA->CUA	Pro->Leu	TTCGCTAGTTTCTTTGATTC	C	ACTCGGTCTTCCTTTTCCAT	1
nad3	80	27	CCA->CUA	Pro->Leu	TCCACTCGGTCTTCCTTTTC	C	ATTTTCTTCCAATAGTTCGA	0.99
nad4	1001	334	CCG->CUG	Pro->Leu	AATTGGAGGTAGCATTCTAC	C	GATGTCAAGTCATGGACTGG	1
nad4	1007	336	UCA->UUA	Ser->Leu	AGGTAGCATTCTACCGATGT	C	AAGTCATGGACTGGTTTCTT	0.999
nad4	1092	364	UAC->UAU	Tyr->Tyr	ACTCGACTTGTTAGATATTA	C	GGAGGTTCAGTGAGCACCAT	0.906
nad4	1100	367	UCA->UUA	Ser->Leu	TGTTAGATATTACGGAGGTT	C	AGTGAGCACCATGCCGAATC	0.999
nad4	1120	374	CUC->UUC	Leu->Phe	CAGTGAGCACCATGCCGAAT	C	TCCCTACCATTTTCTTCTTT	0.989
nad4	1123	375	CCU->UCU	Pro->Ser	TGAGCACCATGCCGAATCTC	C	CTACCATTTTCTTCTTTTCC	1
nad4	1142	381	UCC->UUC	Ser->Phe	CCCTACCATTTTCTTCTTTT	C	CACTTTGGCCAATATGAGTT	0.997
nad4	1143	381	UCC->UCU	Ser->Ser	CCTACCATTTTCTTCTTTTC	C	ACTTTGGCCAATATGAGTTC	0.929
nad4	1163	388	UCA->UUA	Ser->Leu	CACTTTGGCCAATATGAGTT	C	ACCTGGTACTAGCAGTTTTA	1
nad4	1298	433	GCG->GUG	Ala->Val	CCTTTGGCTATATAATCGTG	C	GGTTTCTGGGAATTTAAAAC	0.992
nad4	1346	449	CCA->CUA	Pro->Leu	CCTCCATAAATTCTCCGATC	C	AAATGGCAGAGAAGTTTCCA	0.995
nad4	1364	455	UCC->UUC	Ser->Phe	TCCAAATGGCAGAGAAGTTT	C	CATATTTATACCTTTTCTTG	0.999
nad4	1408	470	CAC->UAC	His->Tyr	GACTTGTTTGGATGGGTGTT	C	ACCCCAAAGTGTTCCCGGAC	0.998
nad4	1424	475	CCG->CUG	Pro->Leu	TGTTCACCCCAAAGTGTTCC	C	GGACTGCATGCATACATCCG	0.998
nad4	149	50	CCU->CUU	Pro->Leu	TATTACTTTTTTGTATTCCC	C	TGTTCTTCGGATACAATTCG	0.998
nad4	157	53	CGG->UGG	Arg->Trp	TTTTGTATTCCCCTGTTCTT	C	GGATACAATTCGATCCTTCT	0.994
nad4	188	63	UCU->UUU	Ser->Phe	CGATCCTTCTACGGCCAAAT	C	TCAATTTGTGGAAAGCCTTC	0.998
nad4	353	118	ACA->AUA	Thr->Ile	TTATGGGAAAGAGTATATTA	C	AGCATCTCTAATTCGTGAAT	0.999
nad4	359	120	UCU->UUU	Ser->Phe	GAAAGAGTATATTACAGCAT	C	TCTAATTCGTGAATTTCTAA	0.996
nad4	367	123	CGU->UGU	Arg->Cys	ATATTACAGCATCTCTAATT	C	GTGAATTTCTAATGATCGCC	0.995
nad4	407	136	CCU->UCU	Pro->Ser	CGTGTTCTGCATGCTGGATC	C	TCTACTATTCTATGTTCTTC	0.998
nad4	424	142	CUU->UUU	Leu->Phe	ATCCTCTACTATTCTATGTT	C	TTCCCGAAAGTGTGCCAATC	0.991
nad4	427	143	CCC->UCC	Pro->Ser	CTCTACTATTCTATGTTCTT	C	CCGAAAGTGTGCCAATCCCT	0.998
nad4	428	143	CCC->CUC	Pro->Leu	TCTACTATTCTATGTTCTTC	C	CGAAAGTGTGCCAATCCCTA	0.998
nad4	440	147	CCA->CUA	Pro->Leu	TGTTCTTCCCGAAAGTGTGC	C	AATCCCTATGTTCATTATTA	0.944
nad4	599	200	UCA->UUA	Ser->Leu	AACCACCGATTTACAAATTT	C	ATTAACCACAGAATTTAGTG	0.998
nad4	65	22	ACU->AUU	Thr->Ile	TCCCGTGCTAGGAAGCATTA	C	TCCTCTTTTCATTCCAAATT	0.997
nad4	650	217	UCU->UUU	Ser->Phe	AATCTTTCTATGGATTGCTT	C	TTTCGCCTCTTTCGCCGTCA	0.999
nad4	68	23	CCU->CUU	Pro->Leu	CGTGCTAGGAAGCATTACTC	C	TCTTTTCATTCCAAATTCAA	0.999
nad4	758	253	CCU->CUU	Pro->Leu	CGTCATCTTGGCAGGAATTC	C	TTTAAAATTGGGAACCTACG	0.999
nad4	827	276	UCC->UUC	Ser->Phe	TCCCGAAGCGACACTTTGTT	C	CACTCCTTTCATTTATACTC	0.995
nad4	847	283	CCA->UCA	Pro->Ser	CCACTCCTTTCATTTATACT	C	CAAGCGCGATTGCTATAATA	0.979
nad4	848	283	CCA->CUA	Pro->Leu	CACTCCTTTCATTTATACTC	C	AAGCGCGATTGCTATAATAT	1
nad4	878	293	UCG->UUG	Ser->Met	TGCTATAATATATACTTCCT	C	GACCACTTTAAGACAGATCG	1
nad4	968	323	CCG->CUG	Pro->Leu	GACTATTGGTATGTTTAGTC	C	GAACATACAGGGAATTGGAG	1
nad4	98	33	CCG->CUG	Pro->Leu	TCCAAATTCAAGAATACGAC	C	GATACGATTGATTGGTCTGT	0.999
nad4	997	333	CUA->UUA	Leu->Leu	AGGGAATTGGAGGTAGCATT	C	TACCGATGTCAAGTCATGGA	0.989
nad4L	100	34	CCA->UCA	Pro->Ser	ATATTCCTATTATGTCAATG	C	CAATTGAATCAATGTTATTA	1
nad4L	110	37	UCA->UUA	Ser->Leu	TATGTCAATGCCAATTGAAT	C	AATGTTATTAGCTGTGAATT	0.999
nad4L	131	44	UCG->UUG	Ser->Met	AATGTTATTAGCTGTGAATT	C	GAACTTTTTGGTATTTTCCG	1
nad4L	158	53	UCG->UUG	Ser->Met	TTTGGTATTTTCCGTTTCTT	C	GGATGATATGATGGGTCAAA	0.999
nad4L	179	60	ACA->AUA	Thr->Ile	GGATGATATGATGGGTCAAA	C	ATTTGCTTCATTGGTTTCAA	0.999
nad4L	188	63	UCA->UUA	Ser->Leu	GATGGGTCAAACATTTGCTT	C	ATTGGTTTCAACGGTGGCAG	0.999
nad4L	197	66	UCA->UUA	Ser->Leu	AACATTTGCTTCATTGGTTT	C	AACGGTGGCAGCTGCGGAAT	0.996
nad4L	281	94	UCU->UUU	Ser->Phe	AGGGACTATTGCTGTAGAAT	C	TATTAATAGCATTCAAGGTT	0.999
nad4L	41	14	UCU->UUU	Ser->Phe	TACATTTTCTATGATCATCT	C	TATTTCAGGTATTCGGGGAA	0.997
nad4L	47	16	UCA->UUA	Ser->Leu	TTCTATGATCATCTCTATTT	C	AGGTATTCGGGGAATCCTCC	0.998
nad4L	55	19	CGG->UGG	Arg->Trp	TCATCTCTATTTCAGGTATT	C	GGGGAATCCTCCTTAATAGA	0.992
nad4L	86	29	CCU->CUU	Pro->Leu	CCTTAATAGACGAAATATTC	C	TATTATGTCAATGCCAATTG	0.982
nad4L	95	32	UCA->UUA	Ser->Leu	ACGAAATATTCCTATTATGT	C	AATGCCAATTGAATCAATGT	1
nad5	1310	437	UCA->UUA	Ser->Leu	TTCTTATTACTCTTTTCGTT	C	ACTTTTTCTAACATTTCTAG	0.999
nad5	1490	497	CCC->CUC	Pro->Leu	CAATTTTTGGGCCAATTCCC	C	CTTCGTACTACCAAAAAATG	0.999
nad5	155	52	CCG->CUG	Pro->Leu	TGCTTTTTATGAAGTCGCAC	C	GGGAGCTAGTGCTTGCTATC	1
nad5	1550	517	ACC->AUC	Thr->Ile	GTTTGCTGCTCCAACCATTA	C	CAAACTAATACCTATTCCGT	0.995
nad5	1568	523	CCG->CUG	Pro->Leu	TACCAAACTAATACCTATTC	C	GTTTAGTACTTCAGGTGCTT	1
nad5	1580	527	UCA->UUA	Ser->Leu	ACCTATTCCGTTTAGTACTT	C	AGGTGCTTCTGTTGCGTATA	0.998
nad5	1589	530	UCU->UUU	Ser->Phe	GTTTAGTACTTCAGGTGCTT	C	TGTTGCGTATAATGTAAATT	0.976
nad5	1610	537	UCC->UUC	Ser->Phe	TGTTGCGTATAATGTAAATT	C	CGTAGCGGATCAATTCCAAC	0.999
nad5	1895	632	UCA->UUA	Ser->Leu	CTTTGCAATGTTACTTGGTT	C	AACTCTATTTGTGACCTTTT	0.998
nad5	1916	639	UCU->UUU	Ser->Phe	AACTCTATTTGTGACCTTTT	C	TCGTATGTGGGACTCTCTAT	0.999
nad5	1918	640	CGU->UGU	Arg->Cys	CTCTATTTGTGACCTTTTCT	C	GTATGTGGGACTCTCTATCT	0.999
nad5	1958	653	UCG->UUG	Ser->Met	TTCTTGGGTAGATAATCGAT	C	GTCTTTCATTTGGATAGTGA	0.991
nad5	1981	661	CGU->UGU	Arg->Cys	CTTTCATTTGGATAGTGAGT	C	GTTTTTATAATAATAAGTCA	0.992
nad5	242	81	CCG->CUG	Pro->Leu	GGGCTTCTTGTTCGATAGCC	C	GACCGTAGTGATGTTAATTG	1
nad5	359	120	UCU->UUU	Ser->Phe	TATGTGTTATTTATCCATTT	C	TACTTTTTTTATGCCAATGT	0.999
nad5	374	125	CCA->CUA	Pro->Leu	CATTTCTACTTTTTTTATGC	C	AATGTTGGTGACTGGAGATA	0.998
nad5	398	133	UCU->UUU	Ser->Phe	GTTGGTGACTGGAGATAACT	C	TCTTCAATTATTCCTGGGAT	1
nad5	539	180	CCU->CUU	Pro->Leu	AGGTGATTTTGGATTAGCTC	C	TGGGATTTCGGGTTGTTTTA	0.999
nad5	548	183	UCG->UUG	Ser->Met	TGGATTAGCTCCTGGGATTT	C	GGGTTGTTTTACTCTCTTTC	0.999
nad5	608	203	GCC->GUC	Ala->Val	TATTTTTGCTTGTGCTAGTG	C	CCCCAGAAATTCTTGGATTT	0.981
nad5	629	210	UCU->UUU	Ser->Phe	CCCCAGAAATTCTTGGATTT	C	TTGCAATATGAGATTTAATG	0.989
nad5	676	226	CUU->UUU	Leu->Phe	CTCTTATTTGTATTTTACTT	C	TTATTGGTGCTGTTGGGAAA	1
nad5	713	238	UCG->UUG	Ser->Met	GAAATCTGCACAGATAGGAT	C	GCATACTTGGTCACCCGATG	0.999
nad5	725	242	UCA->UUA	Ser->Leu	GATAGGATCGCATACTTGGT	C	ACCCGATGCTATGGAGGGTC	1
nad6	103	35	CGC->UGC	Arg->Cys	TGTTTCCCATCCCAGTATTT	C	GCAATACTTCCGGTTTACTT	0.998
nad6	161	54	CCA->CUA	Pro->Leu	CTTTTTCGCTATGATCTTCC	C	AGTAGTTCATATAGGAGCTA	0.999
nad6	169	57	CAU->UAU	His->Tyr	CTATGATCTTCCCAGTAGTT	C	ATATAGGAGCTATAGCCGTT	1
nad6	191	64	UCA->UUA	Ser->Leu	TATAGGAGCTATAGCCGTTT	C	ATTCCTATTCGTTGTTATGA	0.999
nad6	26	9	CCU->CUU	Pro->Leu	ACTTTCTGTTTTGTCGAGCC	C	TGCTTTGGTCTCTGGTTTGA	0.999
nad6	463	155	CCU->UCU	Pro->Ser	ATTTCGTCTGGTTTTTGGTT	C	CTAGTCTTATTTTATTAGTA	0.996
nad6	88	30	CCC->UCC	Pro->Ser	CGGTACATTCCGTTTTGTTT	C	CCATCCCAGTATTTCGCAAT	0.959
nad6	89	30	CCC->CUC	Pro->Leu	GGTACATTCCGTTTTGTTTC	C	CATCCCAGTATTTCGCAATA	0.998
nad6	95	32	CCA->CUA	Pro->Leu	TTCCGTTTTGTTTCCCATCC	C	AGTATTTCGCAATACTTCCG	0.987
nad7	1043	348	UCA->UUA	Ser->Leu	GAAACTATCCATGGAATCCT	C	AATTCACCATTTCGAACCTT	0.999
nad7	1061	354	CCU->CAU	Pro->His	CTCAATTCACCATTTCGAAC	C	TTATACAGAAGGGTTTTCCG	0.996
nad7	1167	389	ACC->ACU	Thr->Thr	AGTAATGGAAGCAATCGTCC	C	TACCGTCGTAAAATAAGAGC	0.966
nad7	1174	392	CGU->UGU	Arg->Cys	GAAGCAATCGTCCCTACCGT	C	GTAAAATAAGAGCACCTGGC	0.998
nad7	1220	407	UCU->UUU	Ser->Phe	CCATTTACAAGGACTCGATT	C	TATGTCCAAACATCACATGC	1
nad7	1241	414	CCA->CUA	Pro->Leu	TATGTCCAAACATCACATGC	C	AGCAGATGTGGTCACCATCA	1
nad7	1254	418	GUC->GUU	Val->Val	CACATGCCAGCAGATGTGGT	C	ACCATCATAGGTACTCAAGA	0.941
nad7	1283	428	UCU->UUU	Ser->Phe	AGGTACTCAAGATATTGTGT	C	TGGAGAGGTGGATAGATAG-	1
nad7	162	54	UUC->UUU	Phe->Phe	CCATTTTTTACATTGAATTT	C	GGACCTCAACATCCTGCTGC	0.983
nad7	194	65	UCA->UUA	Ser->Leu	TCCTGCTGCTCATGGTGTTT	C	ACGATTAGTATTGGAAATGA	0.999
nad7	254	85	UCA->UUA	Ser->Leu	TGCGGAACCACATATTGGAT	C	ACTCCATAGGGGGACTGAGA	0.999
nad7	317	106	UCU->UUU	Ser->Phe	TCTTCAAGCTTTACCTTATT	C	TGATCGTTCAGACTATGTTT	0.995
nad7	326	109	UCA->UUA	Ser->Leu	TTTACCTTATTCTGATCGTT	C	AGACTATGTTTCGATGATGG	0.998
nad7	330	110	GAC->GAU	Asp->Asp	CCTTATTCTGATCGTTCAGA	C	TATGTTTCGATGATGGCCCA	0.932
nad7	361	121	CAU->UAU	His->Tyr	TGATGGCCCAAGAACACGCT	C	ATTCTTCAGCCGTAGAGAGA	0.999
nad7	368	123	UCA->UUA	Ser->Leu	CCAAGAACACGCTCATTCTT	C	AGCCGTAGAGAGACTTTTGA	0.993
nad7	433	145	CGU->UGU	Arg->Cys	AATATATACGAGTGTTATTC	C	GTGAAATAACTCGAATTTCA	0.997
nad7	452	151	UCA->UUA	Ser->Leu	CCGTGAAATAACTCGAATTT	C	AAATCATTCACTTGCTTTAA	0.999
nad7	461	154	UCA->UUA	Ser->Leu	AACTCGAATTTCAAATCATT	C	ACTTGCTTTAACTACTCATG	0.999
nad7	500	167	UCA->UUA	Ser->Leu	TGCTATGGATGTGGGAGCAT	C	AACTCCGTTCCTGTGGGCTT	1
nad7	695	232	UCA->UUA	Ser->Leu	CGACGAATTAGAAGAGATGT	C	AACCGGCAACCGTATCTGGA	1
nad7	841	281	CAU->UAU	His->Tyr	GAGCAGCACCTTACGATGTT	C	ATGACCAATTGGATCCTGAC	1
nad7	856	286	CCU->UCU	Pro->Ser	ATGTTCATGACCAATTGGAT	C	CTGACGTACCAGTAGGTACC	0.999
nad7	857	286	CCU->CUU	Pro->Leu	TGTTCATGACCAATTGGATC	C	TGACGTACCAGTAGGTACCA	0.999
nad7	886	296	CGC->UGC	Arg->Cys	CAGTAGGTACCAGAGGAGAT	C	GCTATGATCGTTACTGTATT	1
nad9	113	38	CCA->CUA	Pro->Leu	TGATACCAATACGGACTACC	C	ATTTCAATTGTTGTGCTTTC	1
nad9	167	56	UCG->UUG	Ser->Met	CTATACAAGGGTTCAAGTTT	C	GATCGATATTTGCGGAGTTG	0.998
nad9	298	100	CCG->UCG	Pro->Ser	ACGAAGTAACACGAATATCT	C	CGGTAGTAAGTCTATTTCCA	0.998
nad9	368	123	UCC->UUC	Ser->Phe	GGATATGTTTGGTGTTTCTT	C	CATCAATCATCCGGATCTAC	1
nad9	398	133	UCA->UUA	Ser->Leu	TCCGGATCTACGCCGTATAT	C	AACAGATTATGGTTTCGAGG	0.998
nad9	439	147	CUU->UUU	Leu->Phe	GTCATCCATTACGAAAAGAC	C	TTCCTCTGAGTGGATATGTG	0.998
nad9	92	31	UCU->UUU	Ser->Phe	ATCGGAACATGGGAATAGAT	C	TGATACCAATACGGACTACC	0.996
rps13	100	34	CGU->UGU	Arg->Cys	TTAAAAAAGCCATTCAGGTT	C	GTTATCGATTAGGTATCAGT	0.997
rps13	243	81	UUC->UUU	Phe->Phe	CGAGCAGACATCGAACGATT	C	ATTTCTATTTCTTGTTATCG	0.995
rps13	56	19	UCA->UUA	Ser->Leu	TAAACAAGTAAGAATTGCCT	C	AACAAAAATTTATGGAATTG	0.985

## Sheet: Table S10
Table S10 In Thymus mongolicus, fragments transferred from chloroplasts to mitochondria
Organelle	Start	End	Location	Organelle	Start	End	Location	Pident	Length	Mismatch	Gapopen	Evalue	Bitscore
Chloroplast	140573	149358	ycf15,trnL-CAA,ndhB,ndhB(intron)	Mitochondrion	38405	29703	IGS(trnL-CAA,trnL-CAA)	98.976	8786	7	6	0	15487
Chloroplast	85332	94117	rps12(intron),ycf15,ndhB(intron),ndhB,trnL-CAA	Mitochondrion	29703	38405	trnL-CAA	98.976	8786	7	6	0	15487
Chloroplast	36491	40926	psaA,rps14,psaB	Mitochondrion	355123	350707	IGS(nad9,trnQ-UUG)	99.166	4436	18	3	0	7837
Chloroplast	90502	94117	rps12(intron),ycf15,ndhB(intron),ndhB,trnL-CAA	Mitochondrion	258121	254552	IGS(trnL-CAA,trnL-CAA)	98.534	3616	7	4	0	6306
Chloroplast	140573	144188	ycf15,trnL-CAA,ndhB,ndhB(intron)	Mitochondrion	254552	258121	trnL-CAA	98.534	3616	7	4	0	6306
Chloroplast	105238	108202	trnR-ACG,trnN-GUU,rps12(intron),rrn4.5,rrn23,rrn5	Mitochondrion	83589	80634	IGS(trnR-ACG,trnN-GUU)	99.629	2965	2	3	0	5293
Chloroplast	126488	129452	ycf1,trnR-ACG,trnN-GUU,rps12(intron),rrn4.5,rrn23,rrn5	Mitochondrion	80634	83589	trnN-GUU,trnR-ACG	99.629	2965	2	3	0	5293
Chloroplast	105238	108202	trnR-ACG,trnN-GUU,rps12(intron),rrn4.5,rrn23,rrn5	Mitochondrion	318865	315910	IGS(trnR-ACG,trnN-GUU)	99.629	2965	2	3	0	5293
Chloroplast	126488	129452	ycf1,trnR-ACG,trnN-GUU,rps12(intron),rrn4.5,rrn23,rrn5	Mitochondrion	315910	318865	trnN-GUU,trnR-ACG	99.629	2965	2	3	0	5293
Chloroplast	1257	3127	matK,trnK-UUU(intron),psbA,trnK-UUU	Mitochondrion	436745	438603	IGS(cox2,atp9)	98.771	1871	11	3	0	3268
Chloroplast	149545	151369	rpl2(intron),rpl2,trnM-CAU,rpl23	Mitochondrion	195166	193363	IGS(trnM-CAU,trnM-CAU)	98.631	1826	2	2	0	3193
Chloroplast	83321	85145	rpl2(intron),rps12(intron),trnM-CAU,rpl2,rpl23	Mitochondrion	193363	195166	trnM-CAU	98.631	1826	2	2	0	3193
Chloroplast	102173	103778	trnA-UGC(intron),rps12(intron),rrn23,trnA-UGC	Mitochondrion	382737	381130	IGS(ccmFc,ccmB)	99.627	1609	2	2	0	2870
Chloroplast	130912	132517	trnA-UGC(intron),rps12(intron),trnA-UGC,rrn23	Mitochondrion	381130	382737	IGS(ccmFc,ccmB)	99.627	1609	2	2	0	2870
Chloroplast	75196	76751	petD(intron),petD,rps12(intron),petB	Mitochondrion	128444	129988	IGS(cox1,trnY-GUA)	98.779	1556	8	2	0	2722
Chloroplast	32053	33444	psbC,psbD	Mitochondrion	205291	203911	IGS(trnM-CAU,cox2)	98.491	1392	10	1	0	2422
Chloroplast	56781	57981	accD	Mitochondrion	388321	387147	IGS(ccmB,cox3)	97.669	1201	2	2	0	2055
Chloroplast	119239	120407	rps12(intron),ndhH,ndhA	Mitochondrion	101692	102856	IGS(rrn5,cox1)	98.043	1175	7	4	0	2012
Chloroplast	94745	95856	rps7,rps12(intron),ndhB	Mitochondrion	42242	41131	IGS(rps7,rps7)	100	1112	0	0	0	2006
Chloroplast	138834	139945	rps7,ndhB	Mitochondrion	41131	42242	rps7	100	1112	0	0	0	2006
Chloroplast	138834	139945	rps7,ndhB	Mitochondrion	251826	250715	IGS(rps7,rps7)	100	1112	0	0	0	2006
Chloroplast	94745	95856	rps7,rps12(intron),ndhB	Mitochondrion	250715	251826	rps7	100	1112	0	0	0	2006
Chloroplast	65978	67095	psaJ,rpl33	Mitochondrion	57839	56722	IGS(rps7,nad2)	99.463	1118	6	0	0	1990
Chloroplast	65978	67095	psaJ,rpl33	Mitochondrion	293115	291998	IGS(trnM-CAU,nad2)	99.463	1118	6	0	0	1990
Chloroplast	16607	17758	rpoC2	Mitochondrion	198842	199975	IGS(trnM-CAU,cox2)	97.743	1152	8	3	0	1964
Chloroplast	42147	43337	ycf3(intron),ycf3	Mitochondrion	71144	69999	IGS(rps7,nad2)	93.927	1202	6	9	0	1859
Chloroplast	42147	43337	ycf3(intron),ycf3	Mitochondrion	306420	305275	IGS(trnM-CAU,nad2)	93.927	1202	6	9	0	1859
Chloroplast	52136	53183	atpB,atpE	Mitochondrion	207182	208231	IGS(trnM-CAU,cox2)	99.048	1050	8	1	0	1847
Chloroplast	81445	82286	rpl22,rps12(intron),rps3	Mitochondrion	173320	172479	IGS(mttB,atp4)	99.762	842	2	0	0	1510
Chloroplast	137607	138492	rps12(intron),rps12	Mitochondrion	322727	321878	IGS(trnR-ACG,cox1)	95.598	886	3	4	0	1437
Chloroplast	96198	97083	rps12(intron)	Mitochondrion	321878	322727	IGS(trnR-ACG,cox1)	95.598	886	3	4	0	1437
Chloroplast	357	1145	psbA	Mitochondrion	151175	150387	IGS(nad6,rrn5)	99.62	790	1	2	0	1405
Chloroplast	357	1145	psbA	Mitochondrion	189810	190598	IGS(rrn5,trnM-CAU)	99.62	790	1	2	0	1405
Chloroplast	21017	21799	rpoC1	Mitochondrion	199962	200734	IGS(trnM-CAU,cox2)	98.212	783	4	2	0	1350
Chloroplast	12282	13065	atpF(intron),atpF	Mitochondrion	101704	100915	IGS(rrn5,cox1)	96.612	797	7	5	0	1312
Chloroplast	10838	11576	atpA	Mitochondrion	386753	386025	IGS(ccmB,cox3)	98.241	739	3	2	0	1275
Chloroplast	44696	45392	trnS-GGA,rps4	Mitochondrion	238194	237498	IGS(trnS-UGA,trnS-UGA)	99.857	697	1	0	0	1253
Chloroplast	22101	22764	rpoC1(intron),rpoC1	Mitochondrion	200727	201390	IGS(trnM-CAU,cox2)	99.398	664	4	0	0	1180
Chloroplast	55567	56133	rbcL	Mitochondrion	275184	275750	IGS(trnM-CAU,nad2)	99.824	567	1	0	0	1019
Chloroplast	12470	13065	atpF(intron),atpF	Mitochondrion	337496	336900	IGS(rrn5,trnR-UCU)	97.347	603	3	3	0	1014
Chloroplast	117294	117929	ndhI,rps12(intron),ndhA	Mitochondrion	446959	447575	IGS(atp9,rrn5)	95.126	636	12	5	0	1003
Chloroplast	28973	29542	psbM	Mitochondrion	446282	446845	IGS(atp9,rrn5)	96.354	576	3	3	0	948
Chloroplast	80533	81066	rpl16(intron)	Mitochondrion	86530	87067	IGS(trnR-ACG,rrn26)	98.516	539	2	2	0	933
Chloroplast	80533	81066	rpl16(intron)	Mitochondrion	227617	227080	IGS(rrn26,trnS-UGA)	98.516	539	2	2	0	933
Chloroplast	23918	24429	rpoB	Mitochondrion	61258	60747	IGS(rps7,nad2)	99.609	512	2	0	0	915
Chloroplast	23918	24429	rpoB	Mitochondrion	296534	296023	IGS(trnM-CAU,nad2)	99.609	512	2	0	0	915
Chloroplast	62497	63232	IGS(petA,psbJ)	Mitochondrion	171708	172484	IGS(mttB,atp4)	85.66	795	37	20	0	900
Chloroplast	124822	125473	ycf1	Mitochondrion	96245	95649	IGS(rpl5,rrn5)	88.432	657	11	5	0	879
Chloroplast	47354	47835	trnF-GAA	Mitochondrion	408922	408439	IGS(trnF-GAA,trnF-GAA)	98.347	484	6	2	0	830
Chloroplast	49147	49598	ndhK	Mitochondrion	107480	107931	IGS(rrn5,cox1)	100	452	0	0	0	816
Chloroplast	112872	113320	rps12(intron),ccsA	Mitochondrion	357835	357385	IGS(trnQ-UUG,trnL-UAG)	99.113	451	2	1	0	793
Chloroplast	78511	78943	infA,rpl36,rps12(intron)	Mitochondrion	238851	238419	IGS(trnS-UGA,ccmFn)	100	433	0	0	0	782
Chloroplast	19219	19711	rpoC2	Mitochondrion	244353	243870	IGS(nad1,rps7)	94.726	493	17	1	0	776
Chloroplast	11623	12094	atpF(intron),atpF	Mitochondrion	337935	337484	IGS(rrn5,trnR-UCU)	95.551	472	1	1	0	771
Chloroplast	35986	36417	rps14,trnM-CAU	Mitochondrion	274349	273918	IGS(trnM-CAU,trnM-CAU)	98.843	432	5	0	0	757
Chloroplast	15588	15978	rps2	Mitochondrion	198476	198866	IGS(trnM-CAU,cox2)	100	391	0	0	0	706
Chloroplast	14300	14626	atpI	Mitochondrion	198162	198488	IGS(trnM-CAU,cox2)	99.083	327	3	0	1.89e-163	577
Chloroplast	114398	114718	ndhD	Mitochondrion	178330	178010	IGS(atp4,nad4L)	99.377	321	2	0	8.02e-162	571
Chloroplast	74145	74507	petB(intron)	Mitochondrion	216702	217046	IGS(cox2,rpl5)	92.287	363	10	3	7.04e-150	532
Chloroplast	135113	135402	rrn16	Mitochondrion	137353	137064	IGS(nad2,nad6)	99.655	290	1	0	4.44e-146	519
Chloroplast	99288	99577	rrn16	Mitochondrion	137064	137353	IGS(nad2,nad6)	99.655	290	1	0	4.44e-146	519
Chloroplast	80225	80525	rpl16,rpl16(intron)	Mitochondrion	347147	346847	IGS(trnS-GCU,nad9)	97.674	301	7	0	6.59e-144	512
Chloroplast	114731	115003	ndhD	Mitochondrion	195152	195430	IGS(trnM-CAU,cox2)	97.133	279	2	1	7.04e-131	469
Chloroplast	65570	65829	trnW-CCA,trnP-UGG	Mitochondrion	21293	21034	IGS(trnW-CCA,trnW-CCA)	98.846	260	3	0	4.44e-127	456
Chloroplast	34844	35116	trnS-UGA	Mitochondrion	238167	238432	trnS-UGA	97.07	273	1	2	1.55e-126	454
Chloroplast	99086	99960	rrn16	Mitochondrion	19330	18458	IGS(rrn18,rrn18)	71.987	896	207	18	2.8e-123	444
Chloroplast	134730	135604	rrn16	Mitochondrion	18458	19330	rrn18	71.987	896	207	18	2.8e-123	444
Chloroplast	112527	112780	ccsA	Mitochondrion	358072	357820	IGS(trnQ-UUG,trnL-UAG)	98.819	254	2	1	9.79e-123	442
Chloroplast	20374	20596	rpoC2	Mitochondrion	40033	40254	IGS(trnL-CAA,rps7)	99.103	223	1	1	1.55e-107	390
Chloroplast	20374	20596	rpoC2	Mitochondrion	252924	252703	IGS(rps7,trnL-CAA)	99.103	223	1	1	1.55e-107	390
Chloroplast	115738	116027	ndhE,rps12(intron)	Mitochondrion	151414	151156	IGS(nad6,rrn5)	87.586	290	5	3	3.42e-103	376
Chloroplast	115738	116027	ndhE,rps12(intron)	Mitochondrion	189571	189829	IGS(rrn5,trnM-CAU)	87.586	290	5	3	3.42e-103	376
Chloroplast	41067	41315	psaA	Mitochondrion	212391	212143	IGS(cox2,rpl5)	92.578	256	5	3	3.42e-103	376
Chloroplast	9761	9966	trnR-UCU	Mitochondrion	339938	339733	IGS(trnR-UCU,trnR-UCU)	99.515	206	1	0	1.77e-100	368
Chloroplast	111965	112180	rps12(intron),trnL-UAG	Mitochondrion	358280	358061	IGS(trnL-UAG,trnL-UAG)	96.833	221	1	2	2.16e-99	364
Chloroplast	97304	97506	rps12(intron)	Mitochondrion	76060	75859	IGS(ccmC,nad5)	99.015	203	1	1	1.12e-96	354
Chloroplast	137184	137386	rps12(intron)	Mitochondrion	75859	76060	IGS(ccmC,nad5)	99.015	203	1	1	1.12e-96	354
Chloroplast	97304	97506	rps12(intron)	Mitochondrion	311336	311135	IGS(ccmC,nad5)	99.015	203	1	1	1.12e-96	354
Chloroplast	137184	137386	rps12(intron)	Mitochondrion	311135	311336	IGS(ccmC,nad5)	99.015	203	1	1	1.12e-96	354
Chloroplast	13900	14093	IGS(atpH,atpI)	Mitochondrion	197980	198173	IGS(trnM-CAU,cox2)	99.485	194	1	0	5.79e-94	346
Chloroplast	129120	129646	rrn23	Mitochondrion	91290	90765	IGS(rrn26,rrn26)	74.436	532	125	4	8.59e-92	339
Chloroplast	105044	105570	rrn23	Mitochondrion	90765	91290	rrn26	74.436	532	125	4	8.59e-92	339
Chloroplast	105044	105570	rrn23	Mitochondrion	223382	222857	IGS(rrn26,rrn26)	74.436	532	125	4	8.59e-92	339
Chloroplast	129120	129646	rrn23	Mitochondrion	222857	223382	rrn26	74.436	532	125	4	8.59e-92	339
Chloroplast	60443	60633	cemA	Mitochondrion	408461	408272	IGS(nad5,trnF-GAA)	98.429	191	2	1	1.55e-88	328
Chloroplast	20776	20962	rpoC1	Mitochondrion	171722	171536	IGS(mttB,atp4)	98.396	187	3	0	1.89e-87	324
Chloroplast	10343	10789	atpA	Mitochondrion	377246	376800	IGS(atp1,atp1)	75.556	450	104	4	1.77e-81	304
Chloroplast	126151	126361	ycf1	Mitochondrion	80452	80645	IGS(nad5,trnN-GUU)	90.047	211	4	2	3.21e-78	293
Chloroplast	126151	126361	ycf1	Mitochondrion	315728	315921	IGS(nad5,trnN-GUU)	90.047	211	4	2	3.21e-78	293
Chloroplast	63346	63528	psbJ	Mitochondrion	62840	62653	IGS(rps7,nad2)	94.681	188	5	2	3.91e-77	290
Chloroplast	79808	79970	rps12(intron),rpl14	Mitochondrion	274623	274461	IGS(trnM-CAU,nad2)	99.387	163	1	0	3.91e-77	290
Chloroplast	63346	63528	psbJ	Mitochondrion	298116	297929	IGS(trnM-CAU,nad2)	94.681	188	5	2	3.91e-77	290
Chloroplast	18764	18939	rpoC2	Mitochondrion	244517	244342	IGS(nad1,rps7)	96.023	176	7	0	4.76e-76	287
Chloroplast	78160	78343	rps11	Mitochondrion	119037	118866	IGS(rrn5,cox1)	93.478	184	0	1	1.66e-75	285
Chloroplast	13109	13286	atpH	Mitochondrion	441559	441739	IGS(cox2,atp9)	95.58	181	5	2	1.66e-75	285
Chloroplast	129792	130248	rrn23	Mitochondrion	90631	90177	IGS(rrn26,rrn26)	73.885	471	93	11	3e-72	273
Chloroplast	104442	104898	rrn23	Mitochondrion	90177	90631	rrn26	73.885	471	93	11	3e-72	273
Chloroplast	104442	104898	rrn23	Mitochondrion	223970	223516	IGS(rrn26,rrn26)	73.885	471	93	11	3e-72	273
Chloroplast	129792	130248	rrn23	Mitochondrion	223516	223970	rrn26	73.885	471	93	11	3e-72	273
Chloroplast	69932	70080	clpP(intron),clpP	Mitochondrion	57992	57844	IGS(rps7,nad2)	99.329	149	1	0	1.56e-69	265
Chloroplast	69932	70080	clpP(intron),clpP	Mitochondrion	293268	293120	IGS(trnM-CAU,nad2)	99.329	149	1	0	1.56e-69	265
Chloroplast	108329	108500	rps12(intron),ndhF	Mitochondrion	80645	80488	IGS(nad5,trnN-GUU)	91.86	172	0	1	8.06e-67	256
Chloroplast	108329	108500	rps12(intron),ndhF	Mitochondrion	315921	315764	IGS(nad5,trnN-GUU)	91.86	172	0	1	8.06e-67	256
Chloroplast	124100	124248	ycf1	Mitochondrion	75034	74886	IGS(nad2,ccmC)	97.315	149	4	0	9.81e-66	251
Chloroplast	124100	124248	ycf1	Mitochondrion	310310	310162	IGS(nad2,ccmC)	97.315	149	4	0	9.81e-66	251
Chloroplast	20584	20734	rpoC1	Mitochondrion	384161	384000	IGS(ccmB,cox3)	92.593	162	1	1	1.46e-63	244
Chloroplast	10555	10689	atpA	Mitochondrion	386888	386754	IGS(ccmB,cox3)	99.259	135	1	0	6.19e-62	240
Chloroplast	9373	9501	trnT-CGU(intron)	Mitochondrion	340062	339934	IGS(trnR-UCU,trnS-GCU)	99.225	129	1	0	1.12e-58	229
Chloroplast	99987	100267	rrn16	Mitochondrion	18243	17965	IGS(rrn18,rrn18)	77.224	281	62	2	8.61e-54	212
Chloroplast	134423	134703	rrn16	Mitochondrion	17965	18243	rrn18	77.224	281	62	2	8.61e-54	212
Chloroplast	134197	134332	rrn16,rps12(intron)	Mitochondrion	52761	52631	IGS(rps7,nad2)	93.382	136	4	1	1.28e-51	205
Chloroplast	100358	100493	rrn16,rps12(intron)	Mitochondrion	52631	52761	IGS(rps7,nad2)	93.382	136	4	1	1.28e-51	205
Chloroplast	134197	134332	rrn16,rps12(intron)	Mitochondrion	288037	287907	IGS(trnM-CAU,nad2)	93.382	136	4	1	1.28e-51	205
Chloroplast	100358	100493	rrn16,rps12(intron)	Mitochondrion	287907	288037	IGS(trnM-CAU,nad2)	93.382	136	4	1	1.28e-51	205
Chloroplast	110387	110500	ndhF	Mitochondrion	178426	178312	IGS(atp4,nad4L)	98.261	115	1	1	6.62e-49	196
Chloroplast	27565	27669	IGS(rpoB,trnC-GCA)	Mitochondrion	161958	161854	IGS(nad3,matR)	99.048	105	1	0	1.2e-45	186
Chloroplast	27775	27883	trnC-GCA	Mitochondrion	212376	212484	IGS(cox2,rpl5)	95.413	109	5	0	2.16e-42	175
Chloroplast	46115	46244	IGS(trnT-UGU,trnL-UAA)	Mitochondrion	22469	22348	IGS(trnW-CCA,trnL-CAA)	88.462	130	7	1	2.64e-41	170
Chloroplast	1048	1140	psbA	Mitochondrion	375946	375854	IGS(cob,atp1)	97.849	93	2	0	4.77e-38	159
Chloroplast	77605	77694	rpoA	Mitochondrion	383429	383518	IGS(ccmB,cox3)	97.778	90	2	0	2.03e-36	154
Chloroplast	8094	8182	trnS-GCU	Mitochondrion	340936	340848	IGS(trnS-GCU,trnS-GCU)	97.753	89	2	0	7.07e-36	152
Chloroplast	111673	111761	rps12(intron)	Mitochondrion	358358	358270	IGS(trnL-UAG,rps13)	97.753	89	2	0	7.07e-36	152
Chloroplast	12666	12748	atpF(intron)	Mitochondrion	271094	271176	IGS(trnM-CAU,trnM-CAU)	100	83	0	0	2.47e-35	150
Chloroplast	77939	78020	rps11	Mitochondrion	238924	238843	IGS(trnS-UGA,ccmFn)	97.561	82	2	0	4.46e-32	140
Chloroplast	65817	65962	trnP-UGG	Mitochondrion	349195	349049	IGS(nad9,trnQ-UUG)	80	155	14	4	1.56e-31	138
Chloroplast	130702	130908	rrn23	Mitochondrion	89538	89330	IGS(rrn26,rrn26)	74.163	209	52	2	2.82e-28	127
Chloroplast	103782	103988	rrn23	Mitochondrion	89330	89538	rrn26	74.163	209	52	2	2.82e-28	127
Chloroplast	103782	103988	rrn23	Mitochondrion	224817	224609	IGS(rrn26,rrn26)	74.163	209	52	2	2.82e-28	127
Chloroplast	130702	130908	rrn23	Mitochondrion	224609	224817	rrn26	74.163	209	52	2	2.82e-28	127
Chloroplast	51783	51862	trnM-CAU	Mitochondrion	422058	422137	trnM-CAU	93.75	80	5	0	1.2e-26	123
Chloroplast	6830	6900	trnQ-UUG	Mitochondrion	427716	427786	trnQ-UUG	95.775	71	3	0	1.78e-24	115
Chloroplast	68762	68822	IGS(rpl20,rps12)	Mitochondrion	442384	442444	IGS(cox2,atp9)	98.361	61	1	0	9.21e-22	106
Chloroplast	37899	38063	psaB	Mitochondrion	351510	351346	IGS(nad9,trnQ-UUG)	74.699	166	40	2	3.21e-21	104
Chloroplast	149302	149358	IGS(ycf15,trnM-CAU)	Mitochondrion	375864	375808	IGS(cob,atp1)	100	57	0	0	3.21e-21	104
Chloroplast	85332	85388	rps12(intron)	Mitochondrion	375808	375864	IGS(cob,atp1)	100	57	0	0	3.21e-21	104
Chloroplast	71179	71234	rps12(intron)	Mitochondrion	121441	121386	IGS(rrn5,cox1)	100	56	0	0	1.12e-20	102
Chloroplast	40123	40287	psaA	Mitochondrion	353716	353552	IGS(nad9,trnQ-UUG)	74.096	166	41	2	1.37e-19	99.6
Chloroplast	28534	28588	IGS(petN,psbM)	Mitochondrion	22307	22362	IGS(trnW-CCA,trnL-CAA)	98.214	56	0	1	5.81e-18	94.2
Chloroplast	131368	131464	rrn23	Mitochondrion	88841	88745	IGS(rrn26,rrn26)	80.412	97	19	0	7.08e-17	90.6
Chloroplast	103226	103322	rrn23	Mitochondrion	88745	88841	rrn26	80.412	97	19	0	7.08e-17	90.6
Chloroplast	103226	103322	rrn23	Mitochondrion	225402	225306	IGS(rrn26,rrn26)	80.412	97	19	0	7.08e-17	90.6
Chloroplast	131368	131464	rrn23	Mitochondrion	225306	225402	rrn26	80.412	97	19	0	7.08e-17	90.6
Chloroplast	216	272	IGS(trnH-GUG,psbA)	Mitochondrion	269975	269919	IGS(nad4,trnM-CAU)	94.737	57	3	0	7.08e-17	90.6
Chloroplast	72043	72121	psbB	Mitochondrion	422366	422283	IGS(trnM-CAU,trnQ-UUG)	83.333	84	9	1	7.08e-17	89.7
Chloroplast	61549	61596	petA	Mitochondrion	364895	364848	IGS(nad1,cob)	100	48	0	0	2.47e-16	87.8
Chloroplast	78054	78099	rps11	Mitochondrion	205825	205870	IGS(trnM-CAU,cox2)	100	46	0	0	3.01e-15	84.2
Chloroplast	92859	92904	rps12(intron)	Mitochondrion	449690	449645	IGS(atp9,rrn5)	100	46	0	0	3.01e-15	84.2
Chloroplast	141786	141831	IGS(ndhB,trnL-CAA)	Mitochondrion	449645	449690	IGS(atp9,rrn5)	100	46	0	0	3.01e-15	84.2
Chloroplast	131054	131216	rrn23	Mitochondrion	89196	89032	IGS(rrn26,rrn26)	71.856	167	41	4	4.47e-13	77.9
Chloroplast	103474	103636	rrn23	Mitochondrion	89032	89196	rrn26	71.856	167	41	4	4.47e-13	77.9
Chloroplast	103474	103636	rrn23	Mitochondrion	225115	224951	IGS(rrn26,rrn26)	71.856	167	41	4	4.47e-13	77.9
Chloroplast	131054	131216	rrn23	Mitochondrion	224951	225115	rrn26	71.856	167	41	4	4.47e-13	77.9
Chloroplast	98892	98952	rrn16	Mitochondrion	19560	19500	IGS(rrn18,rrn18)	86.885	61	8	0	1.56e-12	75.2
Chloroplast	135738	135798	rrn16	Mitochondrion	19500	19560	rrn18	86.885	61	8	0	1.56e-12	75.2
Chloroplast	118194	118234	ndhA(intron)	Mitochondrion	322631	322671	IGS(trnR-ACG,cox1)	100	41	0	0	1.56e-12	75.2
Chloroplast	37063	37231	psaB	Mitochondrion	352319	352151	IGS(nad9,trnQ-UUG)	70.588	170	48	2	1.56e-12	75.2
Chloroplast	39299	39467	psaA	Mitochondrion	354552	354384	IGS(nad9,trnQ-UUG)	70.588	170	48	2	1.56e-12	75.2
Chloroplast	237	282	IGS(trnH-GUG,psbA)	Mitochondrion	446290	446245	IGS(atp9,rrn5)	95.652	46	2	0	1.56e-12	75.2
Chloroplast	109887	109951	ndhF	Mitochondrion	78656	78720	nad5	83.077	65	11	0	2.31e-10	68.9
Chloroplast	131647	131721	rrn23	Mitochondrion	87912	87838	IGS(rrn26,rrn26)	80	75	15	0	2.31e-10	68.9
Chloroplast	102969	103043	rrn23	Mitochondrion	87838	87912	rrn26	80	75	15	0	2.31e-10	68.9
Chloroplast	102969	103043	rrn23	Mitochondrion	226309	226235	IGS(rrn26,rrn26)	80	75	15	0	2.31e-10	68.9
Chloroplast	131647	131721	rrn23	Mitochondrion	226235	226309	rrn26	80	75	15	0	2.31e-10	68.9
Chloroplast	109887	109951	ndhF	Mitochondrion	313932	313996	nad5	83.077	65	11	0	2.31e-10	68.9
Chloroplast	118196	118234	ndhA(intron)	Mitochondrion	70330	70292	IGS(rps7,nad2)	97.436	39	1	0	8.08e-10	67.1
Chloroplast	96989	97027	rps12(intron)	Mitochondrion	70330	70292	IGS(rps7,nad2)	97.436	39	1	0	8.08e-10	67.1
Chloroplast	137663	137701	rps12(intron)	Mitochondrion	70292	70330	IGS(rps7,nad2)	97.436	39	1	0	8.08e-10	67.1
Chloroplast	118196	118234	ndhA(intron)	Mitochondrion	305606	305568	IGS(trnM-CAU,nad2)	97.436	39	1	0	8.08e-10	67.1
Chloroplast	96989	97027	rps12(intron)	Mitochondrion	305606	305568	IGS(trnM-CAU,nad2)	97.436	39	1	0	8.08e-10	67.1
Chloroplast	137663	137701	rps12(intron)	Mitochondrion	305568	305606	IGS(trnM-CAU,nad2)	97.436	39	1	0	8.08e-10	67.1
Chloroplast	43007	43045	ycf3(intron)	Mitochondrion	322633	322671	IGS(trnR-ACG,cox1)	97.436	39	1	0	8.08e-10	67.1
Chloroplast	100314	100364	rrn16	Mitochondrion	17871	17821	IGS(rrn18,rrn18)	88.235	51	6	0	8.08e-10	66.2
Chloroplast	134326	134376	rrn16	Mitochondrion	17821	17871	rrn18	88.235	51	6	0	8.08e-10	66.2
Chloroplast	28676	28718	IGS(petN,psbM)	Mitochondrion	270384	270426	IGS(nad4,trnM-CAU)	93.023	43	3	0	2.82e-09	65.3
Chloroplast	10068	10106	atpA	Mitochondrion	207175	207213	IGS(trnM-CAU,cox2)	92.308	39	3	0	4.18e-07	58.1
Chloroplast	43008	43047	ycf3(intron)	Mitochondrion	262748	262708	IGS(nad4(intron),nad4(intron))	92.683	41	2	1	4.18e-07	58.1
Chloroplast	6839	6892	trnQ-UUG	Mitochondrion	356599	356652	trnQ-UUG	83.333	54	9	0	4.18e-07	58.1
Chloroplast	28943	28973	IGS(petN,psbM)	Mitochondrion	446314	446284	IGS(atp9,rrn5)	100	31	0	0	4.18e-07	57.2
Chloroplast	44696	44724	trnS-GGA	Mitochondrion	340895	340923	trnS-GCU	100	29	0	0	5.1e-06	53.6
Chloroplast	29639	29667	IGS(psbM,trnD-GUC)	Mitochondrion	446852	446824	IGS(atp9,rrn5)	100	29	0	0	5.1e-06	53.6
